# Supplementary material for: Vaping and mental health: A cross-sectional study among university students in Bangladesh
Source: PLoS One. 2026 Mar 2;21(3):e0343502. doi: 10.1371/journal.pone.0343502 (PMC12952649; doi:10.1371/journal.pone.0343502)
Supplement: S1 File — (XLSX) [file pone.0343502.s001.xlsx]

## Sheet: Form Responses 1
1. SL	2. What is your gender?	3. What is your age? (in years, digital number)	4. Name of your university	5. In which academic year are you studying?	6. In which Department are you coming from?	7. What is your socio- economic status?	8. What is your marital status?	9. Do you have any of the following diseases? (You can select multiple)	10. Where do you live?	11. Do you have any financial contribution to your family?	12. What is your perception of your current social life?	13. If you are smoking, smoking type	14. What is your smoking habit?	15. Are you an e-cigarette or vape user?	16. If yes, then what is the vaping pattern of yours?	17. What are the reasons for e-cigarette use? (multiple answers)	18. Types of e-juice?(multiple answer)	19. If with nicotine, concentration of nicotine?	20. Do you believe that smoking e-cigarette or vaping is less addictive than cigarette?	21. Do any of your family members also have the habit of smoking?	22. Are you switching to vaping from traditional cigarette smoking?	23. Did you use an electronic cigarette to quit normal smoking?	24. What do you think is the most effective alternative way to quit smoking? (multiple responses)	25. Are you facing some of these following effects after using e-cigarettes? (multiple answers)	26. Do you have any diagnosed mental health problem?	27. Do you drink alcohol?	28. Do you use any kind of Recreational Drug?	29. In the last 4 weeks- About how often did you feel tired out for no good reason?	30. In the last 4 weeks- About how often did you feel nervous?	31. In the last 4 weeks- About how often did you feel so nervous that nothing could calm you down?	32. In the last 4 weeks- About how often did you feel hopeless?	33. In the last 4 weeks- About how often did you feel restless or fidgety?	34. In the last 4 weeks- About how often did you feel so restless you could not sit still?	35. In the last 4 weeks- About how often did you feel depressed?	36. In the last 4 weeks- About how often did you feel that everything was an effort?	37. In the last 4 weeks- About how often did you feel so sad that nothing could cheer you up?	38. In the last 4 weeks- About how often did you feel worthless?	39. I was bothered by things that usually don't bother me.	40. I had trouble keeping my mind on what I was doing.	41. I felt depressed	42. I felt that everything I did was an effort.	43. I felt hopeful about the future	44. I felt fearful	45. My sleep was restless	46. I was happy	47. I felt lonely	48. I could not "get going."	49. Feeling nervous, anxious, or on the edge	50. Not being able to stop or control worrying
1	2	26	1	4	1	2	1	10	2	1	3	1	6	1					1	1			2		2	3	3	3	3	2	3	3	2	3	2	2	1	1	1	1	1	2	1	1	1	1	0	2	1
2	2	22	1	4	1	3	1	1	2	2	2	1	6	1					2	5			7		1	3	3	3	4	3	3	2	3	3	3	3	3	2	1	2	2	2	2	2	2	2	2	1	1
3	1	23	1	4	1	1	1	10	2	2	2	1	6	1					1	5			1		2	2	2	3	4	4	3	3	2	2	2	2	3	2	2	2	2	3	2	1	2	1	1	2	2
4	1	25	1	4	1	2	3	6	2	2	4	3	2	0	1	3	1	3	2	1	1	1	7	2	2	3	3	1	1	1	1	1	1	1	1	1	1	0	0	1	1	1	0	0	0	1	0	0	0
5	1	24	1	4	1	3	1	10	2	1	4	1	6	1					3	5			6		2	2	2	2	2	1	2	3	2	2	2	2	2	0	0	1	0	3	0	1	2	0	0	0	0
6	2	21	1	2	1	1	1	10	4	1	2	1	6	1					2	5			1		2	3	3	1	1	4	3	3	1	1	1	1	3	0	1	1	1	1	1	2	2	0	1	2	2
7	1	22	1	2	1	3	1	10	2	1	2	2	1	1					1	5			7		2	3	3	3	3	4	3	3	3	4	3	4	2	3	3	3	3	2	3	3	2	1	2	1	3
8	1	21	1	2	1	2	1	1	2	1	3	3	3	0	1	3	2		2	3	1	1	7	3	2	3	3	4	4	3	3	2	2	2	4	1	3	3	1	1	3	1	2	1	1	1	1	2	2
9	1	23	1	2	1	3	1	10	3	1	3	7	1	0	1	3	2		2	3	2	2	2	3	2	2	2	3	2	2	4	2	2	4	3	4	5	3	1	1	1	0	1	1	2	2	1	2	2
10	1	21	1	2	1	2	1	3	4	1	1	1	6	1					2	3			7		2	3	3	3	3	3	4	3	2	3	2	3	4	1	1	1	2	1	1	2	2	2	1	1	2
11	1	20	1	1	1	3	1	10	2	2	2	7	4	0	1	1	2		2	3	1	1	7	6	2	2	3	3	3	2	2	2	1	3	4	2	2	1	1	2	1	3	0	3	2	0	0	2	2
12	1	23	1	3	1	2	1	10	4	1	3	3	2	0	1	1	2		1	5	1	1	7	4	2	3	3	1	1	2	1	1	2	2	1	2	1	1	0	0	0	0	0	1	1	1	1	0	0
13	1	21	1	3	1	3	1	10	2	2	4	3	1	0	1	3	2		1	3	1	1	2	2	2	3	3	1	1	1	1	1	1	1	1	1	1	0	0	1	0	3	2	3	3	0	2	0	2
14	2	20	1	1	1	2	1	10	2	1	3	1	6	1					1	1			7		2	3	3	3	2	1	2	2	1	2	1	1	1	1	0	0	0	1	0	1	1	0	0	0	0
15	1	23	1	2	13	3	1	10	1	1	2	1	6	1					1	1			7		2	3	3	1	1	1	1	1	1	1	1	1	1	3	3	3	3	3	3	3	3	3	3	0	0
16	2	20	1	1	1	2	1	10	2	1	3	1	6	1					2	3			1		2	3	3	1	2	1	1	1	1	2	2	1	1	0	0	0	0	3	0	0	2	0	0	0	0
17	1	21	1	2	1	3	1	1	2	1	3	1	6	1					1	5			6		2	3	3	1	3	3	1	2	2	3	5	2	1	1	0	0	0	0	0	0	2	2	2	1	2
18	2	20	1	2	6	3	1	10	2	1	3	1	6	1					2	3			7		2	3	3	4	3	3	2	3	2	3	3	2	3	0	0	0	0	0	0	0	0	0	0	0	0
19	1	24	1	3	1	2	1	2	2	1	3	7	1	0	1	3	1	2	1	5	2	2	7	2	1	2	2	1	1	1	1	1	1	1	1	1	1	0	0	0	0	0	0	0	0	0	0	0	0
20	2	24	1	3	5	2	1	10	2	2	1	3	2	0	1	3	2		1	1	1	2	4	1	2	2	2	4	4	4	4	3	3	4	2	4	4	3	3	3	2	0	3	3	0	3	3	2	2
21	2	22	1	2	3	2	1	10	2	1	3	1	6	1					2	5			1		2	3	3	2	2	1	2	2	1	2	2	2	3	0	0	0	0	0	0	0	0	0	0	0	0
22	2	20	1	2	3	2	1	10	2	1	2	1	6	1					1	5			7		2	3	3	2	3	2	4	2	1	3	4	3	3	2	1	1	0	2	0	1	1	2	1	2	1
23	1	22	1	2	7	2	1	10	4	1	3	3	4	0	1	3	2		2	1	1	1	7	2	1	3	3	1	1	1	1	3	1	1	3	2	2	2	0	3	2	0	2	0	2	1	2	1	2
24	2	22	1	2	3	3	1	10	4	1	2	1	6	1					3	1			1		2	3	3	3	3	2	3	2	1	2	2	2	3	1	2	1	1	2	1	0	1	1	1	1	3
25	1	20	1	2	1	2	1	3	2	1	1	3	1	0	3	1	2		2	1	1	1	7	3	2	2	2	3	3	2	3	2	1	4	2	3	3	2	2	2	1	0	2	0	1	2	1	1	1
26	1	26	1	4	1	2	1	10	4	1	2	2	1	1					2	1			7		2	3	3	1	1	1	2	3	2	3	3	2	2	2	3	1	1	3	0	0	3	1	0	0	2
27	2	23	1	4	1	3	1	10	2	1	2	1	6	1					2	5			6		2	3	3	2	2	2	2	3	4	3	4	3	2	2	1	2	1	1	2	1	2	0	1	2	1
28	2	22	1	4	7	1	1	10	2	1	1	1	6	1					1	5			1		1	3	3	4	4	1	4	2	2	4	4	4	5	2	2	3	3	2	2	1	1	3	2	1	1
29	1	23	1	4	1	2	2	10	2	1	3	1	6	1					1	3			1		2	3	3	2	2	1	1	2	1	1	1	1	1	1	1	0	0	2	0	1	2	0	0	0	0
30	2	23	1	4	1	3	1	1	2	1	3	1	6	1					1	5			1		2	3	3	2	2	2	3	3	4	3	2	3	3	2	2	1	1	2	1	2	1	1	1	2	2
31	1	21	1	1	1	3	1	2	2	1	3	1	6	1					1	3			7		2	3	3	3	2	2	3	1	1	3	3	2	2	1	1	2	1	1	0	2	2	1	2	2	2
32	1	21	1	2	1	3	1	10	2	1	3	7	1	0	2	2	1	5	2	5	1	1	2	6	1	2	1	1	1	1	1	1	1	1	1	1	1	3	2	3	3	3	3	3	3	3	3	1	2
33	1	22	1	1	1	2	1	10	2	1	3	7	1	0	1	3	2		1	3	2	1	7	1	2	3	3	3	4	3	3	3	3	3	3	3	3	1	1	1	1	1	1	1	1	1	1	0	0
34	1	20	3	1	1	3	1	10	2	1	3	1	6	1					1	5			7		2	3	3	2	3	1	1	2	1	1	2	1	1	1	0	0	1	2	0	0	2	0	0	2	2
35	1	25	1	4	1	3	1	10	2	1	3	5	1	0	1	3	2		1	5	1	1	7	7	2	3	3	1	2	2	2	1	2	3	4	2	2	1	1	1	2	2	1	2	0	1	2	2	2
36	1	21	3	1	1	3	1	10	2	1	3	5	3	0	3	1	1	2	1	5	1	2	7	6	2	2	2	1	1	1	1	1	1	1	1	1	1	0	0	0	0	3	0	0	3	0	0	0	0
37	1	21	1	1	1	2	1	10	2	1	3	1	6	1					1	5			1		2	3	3	1	2	1	1	1	2	1	1	1	1	0	1	0	0	3	1	0	3	0	0	0	0
38	2	23	1	4	1	3	1	1	2	2	2	1	6	1					1	1			7		2	3	3	3	3	1	2	2	1	4	4	2	5	0	3	3	3	0	3	2	1	3	2	1	1
39	2	23	1	4	2	3	1	2	2	1	4	1	6	1					1	1			7		2	3	3	2	2	1	2	2	1	2	4	2	2	0	1	1	1	1	1	0	2	2	1	2	0
40	1	24	1	4	5	2	1	10	2	1	3	7	1	0	1	1	1	5	1	3	2	2	4	6	2	2	2	3	2	1	1	3	3	2	4	2	4	1	0	1	1	2	1	2	1	2	2	2	0
41	2	23	1	4	5	3	1	10	4	1	4	1	6	1					1	5			6		2	3	3	1	1	1	1	1	1	1	1	1	1	0	0	0	0	2	0	0	2	0	0	0	0
42	2	19	1	1	3	3	1	10	2	1	4	1	6	1					1	5			4		2	3	3	1	1	1	1	1	1	1	1	1	1	0	0	0	0	0	0	0	0	0	0	0	0
43	1	23	1	4	12	2	1	10	2	1	2	5	4	0	1	4	1	1	1	5	1	2	6	1	2	2	2	3	1	1	2	3	2	3	4	2	4	0	2	2	3	1	1	3	1	1	1	2	2
44	1	24	3	4	18	1	1	3	2	2	3	1	6	1					2	5			4		2	2	3	3	3	2	2	1	3	2	3	2	2	1	2	1	1	1	1	1	1	1	1	2	2
45	2	22	1	4	5	2	1	10	2	1	2	7	4	0	1	1	1	5	2	5	2	2	1	2	2	3	3	4	4	2	3	3	1	2	1	2	3	1	0	1	1	1	1	1	1	3	1	2	0
46	1	24	1	4	7	1	1	10	2	1	3	1	6	1					1	5			6		2	3	3	1	2	2	3	2	2	3	3	2	2	0	1	1	1	2	1	1	2	1	1	2	2
47	2	23	1	4	1	3	1	10	2	1	3	1	6	1					1	5			1		2	3	3	2	2	1	3	2	1	2	3	2	5	0	1	0	0	0	1	0	2	0	0	2	0
48	2	21	3	2	15	1	1	10	2	2	3	7	1	0	1	1	1	2	2	3	2	1	7	7	2	2	3	4	4	4	3	4	4	3	3	3	3	2	3	2	2	1	2	3	2	2	2	3	3
49	2	24	1	2	1	2	1	3	2	1	1	1	6	1					1	5			6		1	3	3	4	4	3	4	3	3	3	2	3	3	0	2	2	1	0	2	2	0	1	1	2	1
50	1	20	1	1	1	2	1	10	2	1	3	1	3	1					1	3			1		2	3	3	2	3	2	1	2	2	2	2	1	1	0	1	0	3	3	0	1	3	0	0	2	2
51	1	20	1	1	1	3	1	10	2	1	2	5	3	0	3	1	2		1	5	1	1	1	3	2	3	3	1	2	1	2	1	1	2	1	2	2	0	1	0	0	2	0	1	2	0	1	0	0
52	1	22	3	2	15	2	1	10	2	2	3	7	1	0	1	1	1	3	2	5	2	1	2	3	2	3	3	3	3	1	3	3	1	1	1	1	3	1	1	0	0	2	0	1	2	1	1	0	2
53	1	26	1	4	3	3	1	10	2	2	4	5	1	0	6	1	1	5	2	5	1	1	7	7	2	2	3	3	4	1	2	3	1	2	1	1	1	1	3	0	0	3	1	0	2	0	0	2	1
54	2	24	1	4	12	2	1	10	2	1	3	1	6	1					1	3			7		2	3	3	1	4	4	3	4	4	3	3	3	3	2	1	2	1	1	1	3	0	2	2	2	0
55	1	24	1	4	1	3	1	10	2	2	3	7	1	0	6	1	1	5	1	3	1	2	7	4	1	2	2	3	3	2	1	2	1	3	2	2	2	1	1	1	1	2	0	1	2	2	0	2	0
56	1	26	3	4	1	2	1	10	2	2	3	7	1	0	6	1	1	5	2	5	1	1	7	2	2	3	3	3	3	2	2	1	1	2	1	1	1	0	0	0	0	3	0	3	3	0	3	0	2
57	2	23	1	4	1	3	1	10	2	1	3	1	6	1					1	5			7		2	3	3	2	3	1	1	2	1	2	1	2	2	0	0	0	1	1	0	0	2	1	0	2	2
58	1	24	1	4	1	3	1	10	1	1	3	1	6	1					2	5			6		2	3	3	1	1	1	1	1	1	1	1	1	1	0	0	0	0	0	0	0	0	0	0	0	0
59	2	23	1	4	1	2	1	10	2	1	3	1	6	1					1	5			7		2	3	3	2	2	1	2	1	1	2	2	2	2	2	2	2	1	1	1	2	1	2	1	2	2
60	1	23	1	4	1	2	1	10	4	1	4	1	6	1					2	5			7		2	3	3	1	1	1	1	1	1	1	1	1	1	0	0	0	0	3	0	0	3	0	0	0	0
61	1	23	1	4	1	3	1	3	2	2	3	5	1	0	6	1	2		2	5	1	2	4	4	2	2	3	1	3	3	2	4	2	4	2	3	3	1	0	2	2	0	2	1	1	1	1	2	3
62	2	22	1	4	13	2	1	10	2	1	3	1	6	1					1	5			7		2	3	3	3	3	3	3	3	3	3	3	3	3	2	1	2	2	1	2	2	1	1	2	2	2
63	1	24	1	4	1	3	1	10	2	1	3	1	6	1					1	1			7		2	3	3	2	2	1	1	2	1	1	2	1	1	0	0	0	0	2	0	1	2	1	0	0	0
64	2	22	1	3	1	1	1	10	2	1	2	1	6	1					1	5			7		2	3	3	4	2	4	4	4	4	3	4	2	4	1	3	3	3	2	2	1	0	0	1	2	1
65	1	24	1	4	1	3	1	7	2	1	4	8	5	1					2	5			1		2	3	3	1	1	1	1	1	1	1	1	1	1	0	0	0	0	0	0	2	3	0	0	0	0
66	2	22	1	2	1	3	1	10	2	1	3	1	6	1					1	1			7		1	3	3	3	1	1	1	1	1	2	2	1	1	0	1	0	0	3	1	0	3	0	0	0	0
67	2	20	1	1	1	3	1	10	2	1	1	4	3	1					1	1			7		2	3	2	1	4	4	4	4	3	4	4	4	4	3	2	3	3	0	3	1	0	3	3	2	2
68	2	23	1	3	9	2	1	10	2	1	3	1	4	1					2	5			5		2	3	3	2	3	4	4	4	4	4	1	4	4	1	1	3	3	1	1	1	1	2	3	2	2
69	2	22	1	3	1	2	1	10	2	2	3	1	6	1					1	5			1		2	3	3	3	1	1	4	1	1	2	3	1	3	0	0	0	1	2	0	1	2	1	0	0	0
70	1	23	1	4	1	2	1	10	2	2	3	1	6	1					1	1			4		1	3	3	4	4	4	4	4	4	4	4	4	4	0	1	2	2	3	2	2	0	3	3	3	3
71	1	21	1	1	1	2	1	10	3	1	1	8	1	1					1	3			7		1	3	2	1	2	2	5	2	1	5	5	3	5	0	0	3	3	0	1	2	0	3	3	3	3
72	2	23	1	3	7	1	1	10	4	1	3	1	6	1					1	1			7		2	3	3	5	4	5	3	3	4	3	2	3	2	1	1	1	2	2	1	1	3	1	1	2	1
73	2	25	1	4	12	3	1	10	2	1	3	7	1	0	1	1	1	5	1	5	2	1	1	2	2	2	3	3	2	1	4	2	1	4	4	4	2	1	2	1	1	1	2	0	1	0	0	2	1
74	1	22	1	2	1	2	1	10	2	1	3	1	6	1					1	1			6		2	3	3	1	1	1	1	1	1	1	1	1	1	0	0	0	0	0	0	0	0	0	0	0	0
75	1	21	1	3	1	3	1	10	2	1	3	1	6	1					1	5			7		1	3	3	3	3	3	3	3	3	3	3	3	3	1	1	1	1	1	1	1	1	1	1	2	2
76	2	22	1	4	9	2	1	10	2	1	3	1	6	1					1	1			5		1	3	3	4	4	3	4	4	3	4	3	3	4	1	2	2	1	2	2	1	1	2	1	3	1
77	1	23	1	4	3	2	1	6	2	1	3	7	1	0	6	4	2		1	5	1	1	7	7	2	3	2	2	2	1	3	2	2	4	4	4	3	2	3	2	2	1	0	0	0	0	0	2	1
78	2	23	1	4	3	1	1	10	2	1	2	1	6	1					1	5			7		2	3	3	5	4	4	4	3	3	4	4	4	4	0	3	3	3	1	1	1	0	1	1	2	2
79	2	23	3	3	3	2	3	7	1	2	3	4	6	1					1	5			6		2	3	3	3	3	3	3	3	3	3	3	3	3	0	0	0	3	3	0	1	3	0	0	0	0
80	1	23	1	3	6	3	1	10	3	1	2	1	6	1					1	5			2		2	3	3	3	3	2	3	1	1	3	4	3	1	0	1	1	1	0	0	1	0	1	1	2	2
81	1	23	1	3	1	3	1	10	2	1	3	1	3	1					1	5			6		2	3	3	1	2	1	2	1	1	2	2	1	1	0	0	0	0	3	0	0	2	0	0	3	0
82	2	23	1	3	1	2	1	10	2	1	3	7	4	0	1	1	1	3	2	1	2	1	5	6	1	2	2	2	3	3	3	3	3	3	3	3	3	0	1	1	1	1	2	1	2	1	1	2	2
83	2	23	1	4	1	2	1	1	2	2	3	1	6	1					2	5			7		2	3	3	4	3	3	2	2	2	2	2	3	2	2	3	1	3	3	1	1	2	2	1	2	2
84	1	24	1	4	9	1	1	10	4	1	3	8	4	1					1	5			7		2	3	3	1	1	1	1	1	1	1	1	1	1	0	0	1	0	2	2	1	2	0	2	0	2
85	1	25	1	4	9	2	1	10	2	1	2	4	4	1					1	5			5		2	3	3	2	4	2	4	3	2	4	2	3	4	2	3	3	0	0	3	2	1	2	2	3	3
86	1	24	1	4	9	2	1	10	4	1	3	1	6	1					1	5			7		2	3	3	1	1	1	1	1	1	1	1	1	1	1	1	1	1	3	1	3	1	0	0	0	0
87	2	21	1	3	7	2	1	10	2	1	3	7	4	0	1	1	2		2	5	2	2	7	1	2	3	3	2	3	2	2	2	2	1	3	2	2	2	1	0	1	1	1	0	2	0	0	2	0
88	2	22	1	3	1	1	1	10	2	1	1	1	6	1					1	5			1		2	3	3	2	4	4	5	5	4	5	4	5	5	3	2	3	3	1	3	1	0	3	3	2	2
89	1	24	1	4	1	2	1	10	2	2	4	5	1	0	1	3	2		2	3	1	2	5	6	2	1	1	2	1	2	2	1	1	1	1	1	1	1	1	0	0	0	0	0	3	0	0	0	0
90	1	23	1	4	9	2	1	10	4	1	3	7	1	0	3	3	1	4	1	1			4	3	2	2	2	3	3	2	2	2	2	2	2	2	2	1	1	1	0	0	0	1	0	1	1	1	2
91	1	22	1	4	9	3	1	10	2	1	3	1	6	1					1	1			1		2	3	3	2	3	3	3	3	1	2	3	3	1	1	0	0	1	1	2	2	2	1	1	2	1
92	2	23	1	4	7	2	1	10	2	1	2	1	6	1					2	5			7		2	3	3	2	2	2	3	3	1	3	4	2	2	1	1	1	1	1	1	1	1	1	1	2	2
93	1	22	1	3	1	2	1	10	2	2	3	1	6	1					1	5			6		2	3	3	2	2	1	2	2	1	2	2	1	1	0	0	0	0	3	0	1	1	1	0	2	2
94	1	20	1	1	5	2	1	4	4	2	3	1	6	1					1	5			7		2	3	3	5	4	2	3	2	3	4	3	3	2	2	1	2	1	0	1	2	2	1	1	2	1
95	2	21	1	1	7	2	1	10	2	1	3	1	6	1					2	1			1		2	3	3	2	3	2	3	4	3	3	2	2	3	1	1	1	1	3	1	3	2	0	0	2	2
96	1	22	1	2	1	2	1	10	2	1	3	6	2	0	1	2	1	3	1	5			1	3	2	3	3	1	1	1	1	1	1	1	1	1	1	0	0	1	2	1	0	0	2	1	0	0	2
97	1	21	1	1	13	3	1	10	2	2	4	1	6	1					2	5			5		2	3	2	2	2	2	1	3	2	1	4	1	1	0	0	0	1	2	0	0	2	0	0	0	0
98	2	24	1	4	9	3	1	10	2	1	4	3	4	0	1	3	1	2	1	1	1	2	6	7	2	2	3	4	3	2	3	3	3	3	3	3	3	1	1	1	1	1	1	1	1	1	1	2	2
99	1	24	1	3	1	2	1	10	3	2	4	8	1	1					1	5			4		2	2	3	3	3	3	3	3	3	3	3	3	3	1	1	1	1	1	1	1	1	3	1	2	2
100	1	25	1	4	1	2	1	1	2	1	3	1	6	1					1	5			6		2	3	3	1	1	1	1	1	1	2	1	1	1	0	0	0	0	2	0	0	2	0	0	0	0
101	2	22	1	2	3	1	1	10	2	1	1	1	6	1					2	5			2		1	3	3	3	4	3	3	4	4	4	4	4	4	3	2	2	2	3	3	3	1	3	3	3	1
102	1	24	1	4	6	1	1	10	3	1	2	1	6	1					1	5			7		2	3	3	3	1	1	2	1	1	1	1	1	1	0	0	0	0	0	0	0	0	0	0	0	0
103	2	23	1	4	9	2	1	10	1	1	3	1	6	1					1	5			1		2	3	3	1	2	1	2	1	1	1	1	2	1	0	1	0	0	1	1	1	2	1	0	2	2
104	1	21	1	1	1	3	1	10	2	1	1	1	6	1					2	5			1		2	3	3	3	1	1	2	2	1	3	4	2	1	1	1	1	3	1	1	1	1	1	1	0	3
105	1	24	1	4	13	2	1	10	2	2	4	1	6	1					1	5			7		2	3	3	1	1	1	4	3	4	2	4	2	3	2	1	0	2	0	1	0	2	3	0	0	2
106	2	23	1	4	9	2	1	10	2	1	2	7	4	0	1	3	2		2	5	1	2	6	1	2	3	3	1	1	1	1	1	1	1	1	1	1	0	0	0	0	0	0	0	0	0	0	0	0
107	2	23	1	4	9	1	1	10	1	1	3	1	6	1					1	1			7		2	3	3	2	3	2	2	2	2	4	3	3	3	1	0	2	1	1	2	1	1	2	1	1	1
108	1	24	1	4	9	3	3	10	1	1	4	1	6	1					1	1			5		2	3	3	1	1	1	1	1	1	1	1	1	1	0	0	0	0	3	0	1	3	0	0	0	0
109	1	24	1	4	1	3	1	10	4	1	3	7	1	0	2	1	1	1	2	5	2	2	7	7	2	2	3	3	2	2	3	3	1	3	1	2	1	0	1	2	1	2	1	2	1	2	1	2	2
110	2	24	1	4	9	3	1	10	2	1	3	1	6	1					2	5			7		2	3	3	2	2	2	2	2	1	3	2	2	2	0	0	1	0	1	1	0	1	0	0	0	0
111	1	24	1	4	9	3	1	10	2	1	3	7	5	0	3	3	1	4	1	5			7	2	2	2	3	2	3	1	2	1	1	2	4	1	2	1	2	0	2	2	1	0	2	0	1	2	2
112	2	23	1	3	9	2	1	7	1	1	3	1	6	1					1	5			1		2	3	3	4	3	2	2	4	3	3	3	2	1	0	0	1	3	2	0	1	3	3	0	2	0
113	2	22	1	4	9	3	1	10	3	1	3	1	6	1					1	3			4		2	3	3	2	2	1	1	1	2	1	1	1	1	0	0	0	0	3	3	1	2	0	0	0	2
114	1	24	1	4	9	2	1	10	3	1	3	1	6	1					1	5			4		2	3	3	2	2	2	2	2	2	2	2	2	2	1	1	0	1	1	1	1	3	0	0	2	0
115	2	23	1	4	9	2	1	10	1	1	3	1	6	1					1	3			7		2	3	3	1	1	1	1	1	1	1	1	1	1	1	1	0	0	1	1	1	0	0	0	1	2
116	2	25	1	4	6	1	1	10	1	1	3	1	6	1					1	5			1		2	3	3	1	1	1	1	1	1	1	1	1	1	0	0	0	0	0	3	3	3	3	3	0	0
117	1	26	1	4	9	1	1	10	2	1	1	7	1	0	1	1	1	5	1	3	2	1	5	2	2	2	2	3	3	1	3	3	1	2	3	2	2	1	2	1	1	1	1	1	2	1	1	2	2
118	2	23	1	4	6	3	1	10	2	1	3	7	5	0	2	1	1	5	2	1	1	1	2	2	1	2	3	3	3	3	4	4	3	3	4	4	5	2	2	2	3	0	2	3	1	2	2	3	3
119	1	24	1	4	9	2	1	10	2	2	3	1	6	1					2	3			7		2	3	3	3	3	1	3	3	3	3	3	3	2	1	1	1	1	1	0	1	0	0	1	2	2
120	1	20	3	1	13	2	1	10	2	1	3	8	4	1					2	5			7		2	3	3	2	2	2	2	2	2	3	3	2	2	0	0	0	0	0	0	0	0	0	0	2	0
121	1	20	1	1	1	2	1	10	2	1	2	7	4	0	6	1	1	5	1	5	2	1	5	4	2	2	3	2	1	1	1	2	1	1	1	1	2	0	0	0	0	2	0	1	1	0	0	2	2
122	1	21	1	2	1	2	1	3	2	2	2	1	6	1					3	1			6		2	3	3	2	2	2	2	2	2	2	2	2	2	0	1	0	0	0	0	0	0	0	0	3	3
123	2	22	1	2	1	2	1	10	2	1	2	1	6	1					1	5			2		1	3	3	5	4	5	5	5	5	5	5	5	5	2	3	3	3	3	2	3	1	3	3	3	3
124	1	20	1	3	1	2	1	10	2	2	2	1	6	1					3	1			2		2	3	3	1	3	3	3	3	2	2	2	3	2	1	1	2	2	1	2	1	2	1	1	2	2
125	1	22	1	2	1	2	1	1	2	2	3	7	1	0	6	1	1	5	1	1	1	1	5	7	1	3	2	3	4	3	3	4	4	3	3	2	4	0	0	2	1	2	2	3	1	3	1	2	2
126	1	22	1	2	1	1	1	10	2	1	3	7	5	0	2	2	1	2	1	5	1	1	2	1	2	2	3	1	1	1	1	1	1	1	1	1	1	0	0	0	0	0	0	0	0	0	0	0	0
127	1	24	1	3	9	2	1	10	2	2	3	1	6	1					3	5			1		2	3	3	3	1	1	1	1	1	1	5	3	1	0	1	0	3	1	0	1	1	0	0	0	0
128	2	22	1	2	1	2	1	10	2	1	3	8	1	1					2	5			7		1	3	3	4	3	2	3	3	1	2	2	3	3	0	0	1	0	1	0	2	1	1	0	2	2
129	1	23	1	3	1	3	1	10	3	1	3	7	1	0	1	3	2		2	1	2	2	7	3	2	2	3	3	3	2	2	2	2	3	2	3	3	0	0	0	0	0	0	0	0	0	0	0	0
130	1	23	1	3	1	2	1	10	2	2	3	8	5	1					1	5			4		2	3	3	3	3	3	3	2	3	2	3	3	2	2	2	1	1	1	1	2	1	1	2	2	2
131	2	21	1	2	17	2	1	10	2	1	3	1	6	1					3	5			6		2	2	3	2	1	1	1	1	1	1	1	1	1	0	0	0	0	0	0	0	0	0	0	0	0
132	2	21	1	1	1	2	1	10	2	1	3	1	6	1					3	5			7		2	3	3	3	2	1	2	1	1	2	2	2	2	1	1	1	1	1	1	1	1	0	1	2	2
133	2	21	1	2	1	3	1	10	3	2	3	1	6	1					2	5			6		2	3	3	2	3	2	2	2	2	1	1	1	1	0	0	0	0	0	0	0	0	0	0	0	0
134	1	22	1	2	1	2	1	10	1	1	3	1	6	1					3	5			7		2	3	3	2	2	2	2	2	1	2	3	2	3	1	1	0	1	1	1	1	2	1	1	0	2
135	2	21	1	3	1	3	1	10	2	1	3	5	4	0	1	4	2		1	3	1	2	5	6	2	3	2	4	3	2	4	3	2	3	4	3	4	2	3	1	1	0	1	2	1	2	1	2	2
136	1	23	1	2	1	3	1	10	3	1	1	1	6	1					3	1			1		2	3	3	3	3	4	4	4	4	4	4	4	4	3	2	3	3	2	3	2	2	2	3	1	1
137	1	22	1	2	1	2	1	10	2	1	3	1	6	1					1	5			7		2	2	3	1	2	1	1	1	1	1	2	1	1	0	0	0	1	3	1	1	2	1	0	0	0
138	1	21	1	2	1	1	1	10	1	1	3	4	4	1					3	5			6		2	3	3	3	3	3	4	2	2	2	3	2	2	1	1	1	1	1	0	3	1	2	1	2	2
139	1	24	1	3	9	2	1	10	2	2	3	1	6	1					3	5			1		2	3	3	2	1	2	1	1	1	1	1	1	1	0	0	0	0	0	0	0	0	0	0	0	0
140	1	23	1	4	9	3	1	10	2	1	3	8	4	1					2	5			1		2	3	3	1	1	1	1	1	1	1	1	1	1	0	1	0	0	0	0	0	2	0	0	0	0
141	2	22	1	2	1	3	1	1	2	1	3	7	4	0	1	1	2		3	5	2	2	7	1	2	3	3	3	3	2	4	3	2	4	3	2	2	1	1	1	1	1	1	3	1	2	1	2	2
142	2	22	1	2	7	3	1	10	2	1	2	1	6	1					3	5			1		2	3	3	3	3	1	4	3	1	3	4	2	1	2	2	2	1	2	2	0	1	3	2	2	1
143	2	22	1	3	3	3	2	10	2	1	3	1	6	1					2	3			1		2	3	3	4	3	2	4	2	2	2	1	3	4	3	3	1	0	0	1	1	2	0	1	3	2
144	1	23	1	3	1	1	1	3	4	1	1	8	1	1					3	3			7		2	2	3	4	4	4	4	3	2	4	2	4	3	3	3	3	1	2	1	3	0	2	2	3	1
145	1	23	1	3	1	2	1	3	2	1	1	5	1	0	1	3	2		3	5	1	2	6	7	2	3	3	3	1	1	1	1	1	1	1	1	1	0	1	0	0	0	0	2	2	0	0	0	0
146	1	22	1	3	1	2	1	10	2	1	3	7	4	0	1	1	1	4	1	1	1	1	5	1	2	3	3	3	3	2	2	2	1	4	3	4	2	1	1	1	1	1	1	1	1	1	1	2	1
147	2	21	1	2	1	2	1	10	2	1	2	1	6	1					3	5			7		2	3	3	2	4	4	5	4	1	1	1	1	4	0	0	0	0	2	2	0	2	2	0	2	2
148	1	21	1	2	1	2	1	10	1	1	3	6	4	0	3	4	1	3	3	1			7	2	2	3	3	1	4	4	5	3	3	4	5	3	3	0	0	3	2	2	3	1	1	3	1	3	3
149	2	22	1	3	3	1	2	10	1	1	3	1	6	1					3	5			7		2	3	3	1	1	1	2	2	2	2	1	1	2	0	0	0	0	0	0	0	3	1	0	2	0
150	2	23	1	2	1	1	1	10	2	1	3	1	6	1					3	5			7		2	3	3	2	2	1	1	1	1	1	2	1	2	0	1	0	1	1	1	0	2	0	0	0	0
151	1	22	1	1	1	2	1	10	2	1	3	1	6	1					3	5			6		2	3	3	1	1	1	1	1	1	1	1	1	1	0	0	0	0	0	0	0	0	0	0	0	3
152	1	21	1	1	1	1	1	10	2	1	3	5	2	0	1	3	2		1	5	1	2	2	1	2	3	3	2	1	3	1	2	1	2	1	2	2	0	0	1	0	1	0	0	3	1	0	2	2
153	1	20	1	1	1	3	1	10	2	1	3	6	1	0	4	1	1	5	2	5	2		1	2	2	3	3	1	1	1	1	1	1	1	1	1	1	0	0	0	0	0	0	1	3	0	0	0	0
154	1	20	1	1	3	1	1	10	2	1	3	1	6	1					3	1			7		2	3	3	1	1	1	1	1	1	1	1	1	1	0	0	0	0	0	0	0	0	0	0	0	0
155	2	21	1	4	3	2	1	10	4	2	3	7	4	0	4	1	2		2	3	1	1	1	4	2	3	3	1	1	1	1	1	1	2	3	1	1	0	2	1	0	1	1	1	3	2	0	0	2
156	1	24	1	3	1	3	1	10	4	1	3	6	4	0	2	3	1	2	2	5	2		7	4	2	2	3	4	3	2	4	4	3	3	3	3	4	1	1	1	2	2	1	2	1	2	1	2	1
157	1	22	1	4	9	2	1	1	2	1	2	7	1	0	3	3	1	4	3	3			7	2	2	2	2	5	3	2	4	3	1	3	3	3	3	1	1	1	1	1	1	1	1	1	1	2	2
158	1	24	1	4	1	3	1	10	2	2	3	1	6	1					2	3			5		2	3	3	2	3	1	2	3	1	3	3	2	2	1	2	1	1	2	0	1	1	1	0	0	0
159	2	25	1	4	17	1	1	10	2	1	3	1	6	1					3	3			7		2	3	3	5	5	3	5	5	3	5	3	4	5	0	3	3	2	0	3	1	0	3	3	3	0
160	1	24	1	4	9	1	1	10	3	1	3	7	1	0	1	3	2		2	5	1	1	2	6	2	3	3	1	3	4	3	2	2	2	2	2	2	1	1	0	1	1	1	1	1	1	1	2	2
161	1	23	1	2	6	1	1	10	1	1	3	7	1	0	1	3	2		1	1	2	2	6	6	2	3	3	3	2	3	2	3	2	3	1	3	3	1	1	2	1	1	1	1	2	2	2	2	2
162	1	24	1	3	1	3	1	10	2	2	1	7	1	0	3	3	1	4	1	1			2	2	1	2	3	5	4	3	2	4	3	3	3	2	5	0	1	3	1	2	0	2	0	3	1	2	2
163	1	23	1	3	9	2	1	10	1	1	3	1	6	1					3	5			4		2	3	3	1	1	1	1	1	3	3	1	3	3	3	3	3	3	3	3	3	1	3	3	2	2
164	2	21	1	2	3	3	1	10	2	1	3	1	6	1					3	1			6		2	3	3	4	2	1	3	1	1	2	4	2	1	0	2	0	2	2	1	1	2	1	0	2	2
165	1	23	1	4	6	1	1	10	1	1	2	1	6	1					3	5			7		2	3	3	1	3	3	2	2	2	2	2	2	2	0	1	0	0	0	0	0	1	1	1	0	2
166	1	24	1	3	1	1	1	10	4	1	2	7	1	0	6	1	2		2	1	2	1	2	6	2	2	3	4	3	3	3	3	3	3	3	3	3	1	1	1	2	2	1	2	2	1	1	2	2
167	1	23	1	3	1	1	1	10	2	1	4	1	6	1					3	5			6		2	3	3	2	1	1	1	1	1	1	4	1	1	0	0	0	0	2	0	1	3	1	0	0	0
168	2	20	1	1	1	2	1	10	2	1	4	1	6	1					3	5			7		2	3	3	1	2	1	1	1	1	1	2	1	1	0	0	0	0	2	0	0	3	0	3	2	2
169	1	20	1	2	3	2	1	10	2	1	4	1	6	1					3	5			6		2	3	3	1	1	1	1	1	1	1	1	1	1	0	0	0	0	0	0	0	3	0	0	0	0
170	1	21	1	2	1	1	1	10	1	1	3	1	6	1					3	5			6		2	3	3	5	5	5	5	5	5	5	5	5	5	3	3	3	3	3	3	3	3	3	3	3	3
171	1	22	1	1	1	1	1	10	3	1	3	6	4	0	2	4	1	3	2	5			4	2	2	3	3	3	2	2	2	3	1	2	3	2	2	1	2	1	1	1	2	2	3	2	1	2	2
172	1	20	1	1	1	2	1	10	2	1	2	7	1	0	1	1	1	2	2	3	2	2	6	7	2	3	3	1	1	1	5	2	1	5	5	4	1	1	1	3	3	3	0	2	3	3	2	0	0
173	1	24	1	4	1	2	1	10	4	1	3	1	6	1					3	5			4		2	3	3	1	1	1	1	1	1	1	1	1	1	0	0	0	0	0	0	0	0	0	0	0	0
174	1	22	1	3	1	3	1	10	2	1	3	1	6	1					3	5			7		2	3	3	2	2	1	1	1	1	1	1	1	1	0	0	0	1	1	0	1	3	0	0	0	0
175	1	25	1	4	1	2	1	10	2	1	1	1	6	1					1	5			4		1	3	3	2	3	3	3	3	3	3	3	3	2	3	0	2	1	1	1	1	1	1	1	2	2
176	1	24	1	4	1	1	1	10	2	2	3	1	4	1					1	5			4		2	3	3	1	3	3	2	2	1	2	1	1	1	0	0	0	0	3	0	2	2	0	0	0	0
177	1	23	1	3	1	3	1	10	2	2	3	6	2	0	1	4	1	2	2	5	2		6	5	2	3	3	1	1	1	1	1	1	1	1	1	1	0	0	0	0	0	0	0	3	0	0	0	0
178	2	22	1	3	13	3	1	10	2	1	3	5	4	0	1	2	2		2	1	1	2	7	6	1	3	3	1	3	3	3	1	2	2	1	1	2	0	0	0	0	0	0	0	0	0	0	0	0
179	2	24	1	4	1	3	1	10	2	1	4	1	6	1					3	3			4		2	3	3	2	2	1	1	2	1	2	2	2	1	0	0	0	0	0	1	0	2	0	0	2	2
180	1	24	1	4	1	2	1	10	4	2	4	8	1	1					3	5			6		2	2	2	1	1	1	1	1	1	1	1	1	1	0	0	0	0	0	0	0	0	0	0	0	0
181	1	20	1	1	9	3	1	10	2	2	4	1	6	1					2	1			6		2	3	3	1	1	1	2	1	1	2	4	2	1	0	0	1	1	0	0	0	2	0	0	2	0
182	2	23	1	4	1	3	1	2	2	1	3	1	6	1					1	5			3		2	3	3	3	3	3	5	3	3	4	4	3	4	2	1	2	1	0	1	1	1	3	1	1	1
183	1	23	1	4	1	3	1	10	3	1	2	8	5	1					3	1			7		2	3	2	3	3	2	2	2	1	2	1	2	2	0	0	0	0	0	0	0	1	0	0	2	2
184	1	21	1	1	9	3	1	10	2	1	4	1	6	1					1	1			4		2	3	3	1	1	1	1	1	1	1	1	1	1	0	0	0	0	0	0	0	3	0	0	0	0
185	1	23	1	4	1	3	1	10	2	1	4	1	6	1					3	5			1		2	3	3	1	2	1	1	1	1	1	1	1	1	0	0	0	1	3	0	0	3	0	0	0	0
186	1	22	1	4	1	3	1	10	2	1	3	7	1	0	1	1	1	4	3	3	2	2	6	6	2	3	2	3	2	1	2	2	3	1	1	1	3	0	2	0	0	1	1	2	1	3	2	2	0
187	1	20	1	1	5	3	1	10	2	1	2	7	1	0	1	3	2		1	5	2	2	4	2	2	2	1	5	2	1	4	1	1	3	5	3	2	0	3	2	3	0	0	2	0	2	1	2	0
188	1	20	1	1	1	2	2	10	3	1	2	7	1	0	1	3	2		2	5	1	2	7	6	2	2	3	2	1	1	1	1	1	3	1	1	1	0	1	0	0	2	0	0	1	1	1	2	2
189	1	21	1	1	1	3	1	10	2	1	1	1	6	1					3	5			7		2	3	3	5	2	1	4	4	3	5	3	5	5	1	2	3	1	0	0	2	0	3	2	3	2
190	1	24	1	3	3	2	1	10	2	1	3	7	1	0	6	1	1	5	1	1	1	1	5	2	2	3	3	3	5	3	4	3	4	3	3	4	3	0	1	1	1	1	1	2	0	2	1	2	0
191	1	23	3	2	9	3	1	10	4	2	3	3	4	0	1	3	1	3	2	1	1	2	4	6	2	2	3	3	2	1	2	2	1	1	3	1	1	0	1	0	0	2	0	0	2	1	0	2	2
192	2	21	1	3	9	3	3	1	1	1	1	6	1	0	2	4	2		3	5	2		7	2	2	3	3	5	5	5	5	4	5	3	5	5	5	2	2	3	3	0	3	2	0	0	0	3	3
193	1	20	1	2	9	1	1	10	2	1	1	1	6	1					3	5			6		2	3	3	5	5	5	5	5	5	5	5	5	5	2	2	2	2	2	2	2	3	0	1	1	1
194	2	23	3	4	13	2	1	10	3	1	3	8	1	1					1	3			7		2	3	3	3	3	2	3	3	3	3	3	3	3	1	2	2	3	0	2	0	1	1	2	2	2
195	2	20	1	1	1	2	1	10	2	1	1	1	6	1					1	5			6		2	3	3	3	3	2	4	4	3	4	1	2	5	2	1	2	0	0	3	1	0	1	1	1	1
196	1	23	1	4	9	1	1	6	1	1	3	5	4	0	2	1	2		2	3	1	1	5	7	1	2	2	2	2	4	3	2	4	1	2	3	3	1	0	2	0	3	3	1	3	0	1	2	1
197	1	22	1	4	7	2	1	10	1	2	1	7	1	0	1	3	2		3	3	2	1	7	1	2	3	3	2	3	3	5	4	3	5	5	4	4	0	0	1	0	0	0	0	1	2	0	1	0
198	1	23	1	4	1	1	1	10	2	1	2	1	6	1					3	5			7		2	3	3	1	2	3	2	1	1	3	1	4	4	3	1	2	1	2	2	1	0	2	3	3	3
199	1	21	1	1	1	2	1	10	2	1	1	1	6	1					1	1			7		1	3	3	4	4	3	4	3	1	4	3	3	3	1	1	2	1	2	3	2	1	2	1	3	2
200	2	20	1	1	1	2	1	10	2	1	1	1	6	1					1	5			6		2	3	3	4	4	5	5	4	4	5	4	5	5	3	3	3	3	1	2	0	0	2	3	3	3
201	1	20	1	1	1	1	1	10	2	1	2	1	6	1					3	5			6		2	3	3	2	5	1	5	1	1	2	1	1	1	3	3	3	0	0	0	0	0	0	0	0	0
202	1	22	1	1	1	1	1	10	2	1	2	1	6	1					1	1			6		2	3	3	3	3	1	3	2	1	4	4	1	2	1	1	1	1	1	1	0	0	2	1	2	2
203	2	20	1	1	7	3	1	10	2	1	3	1	6	1					3	5			7		2	3	3	2	2	1	2	1	2	2	2	3	3	0	0	0	0	3	1	3	3	3	2	0	0
204	1	21	1	2	1	2	1	10	2	1	3	1	6	1					3	1			6		2	3	3	2	2	2	2	2	2	2	2	2	1	0	0	0	3	3	0	0	3	0	0	0	0
205	1	19	3	1	9	2	1	10	2	1	3	1	6	1					3	5			6		2	3	3	1	1	1	1	1	1	1	1	1	1	1	2	1	0	2	2	1	1	1	1	2	2
206	1	20	1	2	1	3	1	10	4	1	3	7	1	0	1	1	1	5	3	3	2	1	6	7	2	2	2	4	3	2	2	3	2	2	3	2	2	1	2	1	1	2	1	1	2	1	1	2	2
207	1	21	1	1	1	1	1	10	2	1	3	1	6	1					2	5			5		2	3	3	3	2	2	3	1	2	3	1	3	2	0	0	0	0	0	0	1	2	1	1	2	2
208	1	24	1	4	1	3	1	10	2	1	3	1	6	1					3	5			7		2	3	3	1	1	1	1	1	1	3	1	4	3	0	1	1	1	2	1	1	1	1	1	0	0
209	2	24	1	4	5	2	1	10	3	2	3	1	6	1					1	5			1		2	3	3	2	4	3	2	4	5	1	2	1	1	0	1	0	0	0	1	1	2	1	1	1	0
210	1	20	1	1	1	3	1	10	2	1	2	1	6	1					2	5			5		2	3	3	1	2	1	2	1	1	1	4	1	1	0	1	0	3	3	0	0	2	2	0	2	0
211	2	19	1	1	1	3	1	10	1	1	3	1	6	1					3	5			7		2	3	3	1	2	1	1	1	1	2	2	1	1	0	0	0	0	3	0	0	3	0	0	0	1
212	2	19	1	1	7	2	1	10	1	1	2	1	6	1					1	5			1		2	3	3	4	3	3	4	3	2	4	3	4	3	1	2	3	2	1	1	2	3	3	1	3	1
213	2	21	1	1	7	2	1	10	2	1	1	1	6	1					1	5			1		2	3	3	2	2	1	2	3	1	2	3	2	1	0	0	0	1	2	1	1	3	0	0	2	0
214	1	20	1	1	1	3	1	2	2	1	3	1	6	1					1	3			4		2	2	3	2	2	1	2	2	1	3	3	1	2	1	1	1	0	2	1	0	2	0	1	0	2
215	2	20	1	1	1	3	1	10	2	1	4	3	3	0	1	1	2		3	5	1	1	4	6	2	3	3	5	5	5	5	4	3	5	4	5	5	2	3	3	2	3	3	2	1	3	2	3	3
216	1	23	1	3	1	3	1	10	3	1	3	5	1	0	1	2	2		3	5	1	2	7	2	2	3	3	2	3	1	3	2	1	3	3	1	1	1	1	0	0	0	0	0	1	0	0	2	2
217	1	23	1	4	9	2	1	10	2	1	3	1	6	1					1	1			6		2	3	3	3	2	2	2	3	2	2	2	1	2	0	1	0	0	0	1	1	2	0	0	2	0
218	1	23	3	4	8	2	1	10	2	1	1	5	4	0	1	1	2		3	5	1	2	7	6	1	3	3	3	4	3	5	4	2	4	1	3	5	0	2	2	1	0	1	0	0	3	2	2	2
219	1	24	3	4	8	3	1	10	2	2	3	7	1	0	3	1	1	5	3	5	2	2	5	7	2	2	3	1	2	1	2	1	1	3	2	2	2	0	0	1	0	2	1	2	2	0	0	2	2
220	2	23	3	4	8	2	1	10	2	1	3	1	6	1					3	5			6		2	3	3	3	2	1	3	2	2	3	3	2	3	0	0	1	1	0	1	0	1	0	1	2	2
221	1	26	1	4	1	1	1	10	2	1	3	5	4	0	6	1	1	2	3	5	1	1	5	6	2	3	3	1	3	1	2	1	1	1	1	1	1	0	1	0	0	1	0	0	3	0	0	0	0
222	1	24	1	4	9	3	1	10	2	1	3	7	1	0	6	1	1	3	1	5	2	2	7	7	2	2	3	3	2	1	3	3	1	4	4	1	1	1	3	0	1	2	0	3	2	2	0	2	2
223	2	19	1	2	3	2	1	10	2	2	3	1	6	1					1	1			6		1	3	3	4	4	4	5	5	5	5	5	4	4	2	1	2	3	1	3	2	1	1	1	1	1
224	1	22	1	3	1	3	1	10	2	1	3	8	5	1					1	5			6		2	3	3	1	1	1	2	1	1	3	2	2	4	0	0	2	0	1	0	2	1	2	1	0	0
225	2	20	1	1	1	2	1	10	4	1	4	1	6	1					3	5			6		2	3	3	1	1	1	1	1	1	1	1	1	1	3	3	3	3	3	0	2	3	2	1	0	2
226	2	22	1	3	1	1	1	1	2	1	2	4	3	1					1	5			7		1	3	3	1	3	3	4	3	3	3	2	4	4	1	1	1	1	0	1	3	0	1	1	2	2
227	1	22	1	2	1	2	1	10	2	1	3	7	1	0	1	1	1	5	3	5	2	2	6	5	2	2	3	2	1	1	1	4	4	1	1	1	1	0	0	0	0	2	0	1	2	0	0	0	0
228	2	22	1	1	3	3	2	10	2	1	3	1	6	1					1	1			4		2	3	3	4	3	4	4	4	3	3	3	3	5	3	3	2	3	0	0	1	0	2	2	2	2
229	1	23	1	3	1	2	1	10	2	1	4	1	6	1					1	5			6		2	3	3	2	1	1	3	1	1	2	1	1	2	1	0	0	0	3	0	0	3	1	0	0	0
230	2	22	1	4	3	1	1	10	2	1	3	1	6	1					3	5			7		2	3	3	1	1	1	2	1	2	1	3	3	1	0	1	1	0	3	1	2	2	1	1	2	1
231	2	24	1	4	6	2	1	1	1	1	3	1	6	1					3	5			7		2	3	3	2	2	1	2	1	3	2	3	1	1	0	1	0	0	0	0	1	1	3	0	0	2
232	1	24	1	2	1	3	1	10	2	1	3	5	1	0	3	1	1	5	1	3	1	1	7	7	2	3	3	1	1	1	1	2	1	1	2	1	2	0	1	0	0	2	0	1	2	0	0	0	0
233	1	23	1	3	3	1	1	10	4	1	3	1	6	1					1	5			6		2	3	3	1	3	2	5	2	1	2	3	2	5	0	0	0	1	1	0	1	2	3	3	0	2
234	2	24	1	4	9	2	1	10	2	2	3	1	6	1					3	5			7		2	3	3	3	3	2	3	1	1	1	1	1	2	0	1	0	0	2	1	2	1	0	1	1	2
235	2	23	1	3	1	3	1	10	3	1	2	1	6	1					3	5			7		2	3	3	1	1	1	1	1	1	1	1	1	1	0	0	0	0	0	0	0	3	0	0	0	0
236	1	25	1	4	12	1	1	10	4	1	2	7	1	0	1	4	1	2	2	5	1	1	7	7	1	2	3	4	4	2	4	3	3	3	3	4	3	0	1	1	1	2	1	1	2	2	2	2	2
237	1	23	1	2	12	2	1	10	2	2	3	7	4	0	3	3	1	4	1	1			4	5	1	2	3	2	3	2	3	4	1	3	3	3	2	1	1	1	1	1	1	1	1	1	1	2	2
238	2	23	1	4	12	2	1	3	2	1	3	6	4	0	1	4	2		2	5	1		6	4	2	2	3	3	5	3	4	4	3	4	3	2	4	2	3	3	0	0	3	3	1	0	3	1	3
239	2	23	1	4	9	1	1	1	2	2	3	7	1	0	2	1	1	2	2	5	1	2	2	7	2	3	3	3	2	2	3	2	1	3	3	1	3	0	3	2	2	1	2	3	0	2	2	2	2
240	1	20	1	2	1	2	1	10	1	1	3	3	2	0	1	2	2		3	1	1	2	7	6	2	3	3	1	1	1	1	1	1	1	1	1	1	0	0	0	0	0	0	0	0	0	0	0	0
241	1	23	1	2	1	2	1	10	4	1	3	8	4	1					2	1			7		2	2	3	1	3	2	4	2	4	3	4	3	1	0	1	2	0	1	3	0	3	1	0	3	0
242	2	24	1	4	13	2	1	10	2	1	1	1	6	1					2	5			6		1	3	3	3	4	4	2	1	5	5	3	1	2	2	3	3	3	1	3	0	3	3	2	3	2
243	1	22	1	2	1	2	1	10	4	1	1	8	1	1					3	5			6		1	2	3	3	2	2	3	3	3	4	3	4	3	2	1	2	1	3	1	3	0	3	1	2	2
244	1	20	1	2	1	2	1	10	2	2	2	1	6	1					1	5			1		2	3	3	3	1	1	3	3	2	3	3	3	3	1	0	2	1	3	1	2	1	2	1	2	0
245	2	25	1	4	7	3	1	10	2	1	3	5	1	0	1	2	2		1	1	1	2	6	6	2	2	3	3	2	1	4	4	2	5	2	2	2	0	1	2	1	2	1	3	1	0	0	2	3
246	1	21	1	1	1	1	1	10	2	1	4	1	6	1					1	5			6		1	3	3	1	1	1	1	1	1	1	1	1	1	1	1	1	1	1	1	0	2	1	1	2	2
247	2	21	1	2	12	2	1	10	2	1	2	8	4	1					2	3			7		2	2	2	4	5	3	5	4	3	5	3	3	5	2	2	3	2	0	3	2	1	3	2	3	3
248	1	22	1	3	9	2	1	10	2	2	2	7	4	0	5	4	2		3	5	2	1	2	7	1	2	2	4	4	2	5	3	3	5	5	3	5	1	1	3	3	0	3	2	1	2	2	3	3
249	1	23	3	3	1	2	1	10	2	2	3	7	1	0	1	2	2		2	3	1	2	1	2	2	2	2	4	2	3	3	2	2	3	3	5	3	1	1	2	2	2	1	2	0	2	1	1	1
250	1	21	1	3	12	3	1	10	2	1	3	1	6	1					3	5			7		2	3	3	2	3	2	2	2	1	2	1	1	1	0	1	0	1	2	0	1	2	2	1	2	2
251	1	23	1	3	3	1	1	10	2	1	3	5	5	0	2	4	2		1	1	1	1	6	5	2	3	2	3	1	1	1	1	1	2	2	1	1	0	0	1	0	0	0	0	2	1	0	0	0
252	2	25	1	4	9	1	1	2	2	2	3	1	6	1					3	1			7		2	3	3	4	4	3	4	4	3	5	3	3	5	0	3	3	1	1	3	1	2	2	2	3	1
253	1	22	1	3	9	1	1	10	2	2	3	7	1	0	3	1	1	2	2	5	2	2	2	7	2	2	1	3	2	1	1	1	1	1	1	1	1	0	2	0	0	2	0	0	2	0	0	0	0
254	1	25	1	4	1	2	1	3	2	2	2	5	5	0	1	4	2		1	3	1	1	6	1	1	2	2	4	4	3	4	3	2	3	2	3	3	1	2	1	1	1	0	1	1	2	2	2	2
255	1	21	3	3	9	3	1	10	2	1	3	7	1	0	6	1	2		3	3	2	1	6	1	2	2	3	3	2	1	1	2	1	3	2	1	1	1	1	1	0	2	0	1	1	1	0	2	2
256	1	24	1	4	1	1	1	1	2	2	2	7	1	0	1	1	2		1	3	2	1	4	1	2	2	3	3	2	2	2	4	3	3	2	2	1	2	1	1	1	3	0	3	3	2	2	1	2
257	1	23	3	4	1	1	1	10	2	2	4	1	6	1					3	5			1		2	3	3	5	1	1	1	1	1	1	1	1	1	0	0	0	0	0	0	0	3	0	0	0	0
258	1	25	1	2	3	3	1	3	2	1	2	1	6	1					2	1			5		2	3	3	3	3	1	1	1	1	1	1	1	1	1	0	0	0	0	0	0	0	1	0	0	2
259	2	21	1	1	3	2	1	10	1	1	3	1	6	1					3	3			7		2	3	3	3	4	3	3	3	3	3	4	3	2	0	2	1	3	1	2	1	0	3	2	2	2
260	1	21	1	1	3	1	1	10	2	1	3	8	1	1					3	1			7		1	3	3	2	1	3	3	3	3	3	3	3	3	1	1	1	1	1	1	1	1	1	1	2	2
261	1	23	1	1	6	2	1	2	4	1	3	1	6	1					3	5			6		2	3	3	5	5	5	5	5	5	5	5	5	5	3	3	3	2	3	2	2	1	3	3	0	0
262	2	22	1	2	9	1	1	10	4	1	3	1	6	1					1	5			6		2	3	3	3	2	3	3	1	3	2	4	3	1	0	0	0	0	0	0	1	0	0	0	2	0
263	2	22	1	2	9	1	1	10	4	2	2	1	6	1					1	3			5		1	1	2	5	4	4	4	4	4	4	4	4	3	1	0	2	2	2	3	1	0	3	3	3	3
264	1	22	1	2	1	1	1	10	2	2	2	1	6	1					3	5			7		2	3	3	1	1	1	1	1	1	1	1	1	1	2	2	2	2	2	2	2	2	2	2	0	0
265	2	21	1	2	13	3	1	10	1	1	3	1	6	1					3	1			7		1	3	3	3	2	3	4	3	3	3	2	4	3	0	1	1	0	1	0	2	1	0	0	2	0
266	2	21	1	1	7	3	1	10	3	1	4	1	6	1					3	5			6		2	3	3	3	3	3	3	5	3	3	2	3	4	3	3	3	3	3	3	3	3	2	3	1	0
267	1	21	1	2	7	2	1	10	3	1	3	8	1	1					2	3			4		2	2	3	1	1	1	1	2	1	2	1	2	2	0	3	0	0	0	0	0	3	0	0	0	0
268	1	23	1	2	1	3	1	10	2	1	1	8	4	1					3	1			6		2	2	3	1	2	1	5	1	1	4	1	4	1	0	0	1	0	1	0	0	0	0	0	0	0
269	1	21	1	1	1	3	1	10	2	1	3	7	5	0	1	1	1	3	3	5	2	1	4	2	2	3	3	2	1	1	2	1	1	3	2	2	3	0	0	1	1	0	0	1	2	0	0	0	0
270	2	21	1	2	7	3	1	10	2	1	3	1	6	1					1	1			4		2	3	3	3	3	2	1	1	1	1	2	2	2	0	0	0	3	3	0	1	3	0	0	0	1
271	1	22	1	2	1	2	1	10	2	2	2	1	6	1					3	5			7		2	3	3	2	3	1	4	4	2	3	4	1	3	0	1	2	2	0	1	0	0	0	0	2	0
272	2	21	1	2	7	2	2	10	1	1	3	1	6	1					1	5			7		1	3	3	4	3	3	2	3	3	4	3	3	2	2	2	2	1	1	0	0	1	0	1	2	2
273	1	21	1	2	1	3	1	10	2	2	4	1	6	1					1	5			7		2	3	3	1	2	1	1	1	1	1	1	1	2	1	0	0	0	1	1	0	2	0	0	0	0
274	1	24	1	4	9	1	1	10	2	2	3	8	1	1					1	5			7		2	3	3	3	4	3	3	4	4	3	4	2	2	0	0	1	1	1	1	1	1	1	1	2	2
275	2	22	1	2	3	3	1	10	2	1	2	7	4	0	3	3	1	4	2	5			1	5	1	3	3	2	1	2	3	3	1	3	3	2	2	2	1	1	1	3	0	0	3	1	1	2	2
276	1	22	1	2	1	2	1	10	2	1	3	7	1	0	3	1	1	5	1	5	1	1	5	6	2	2	3	3	2	2	2	3	2	2	2	2	2	1	1	2	1	2	1	1	0	0	0	2	2
277	1	22	1	2	3	2	1	10	4	1	1	1	5	1					1	5			1		2	3	3	2	1	2	3	3	2	3	2	3	3	1	0	1	1	3	3	2	3	1	0	0	2
278	2	21	1	1	1	2	1	10	2	1	2	1	6	1					3	5			1		2	3	3	4	3	4	5	2	2	2	2	3	3	2	3	1	1	2	2	2	0	2	1	1	2
279	2	22	1	2	7	3	1	10	1	1	3	1	6	1					3	5			7		2	3	3	1	1	1	1	1	2	1	1	1	1	0	0	0	3	2	0	1	2	1	0	0	0
280	2	25	1	3	17	3	1	3	2	1	1	7	5	0	1	2	1	4	1	3	2	1	7	7	1	3	3	5	5	4	5	5	4	5	5	4	5	2	3	3	3	1	3	3	1	3	3	3	3
281	1	24	1	4	1	3	1	10	2	2	4	5	1	0	2	1	1	4	2	5	1	1	7	1	2	2	3	1	1	1	1	1	1	1	1	1	1	0	0	0	0	0	0	0	0	0	0	0	0
282	2	22	3	3	2	1	2	10	1	1	1	1	6	1					3	1			7		2	3	3	4	3	3	5	3	2	5	3	4	4	1	2	3	1	0	2	3	0	3	2	3	3
283	1	21	3	3	2	1	1	10	1	1	3	1	6	1					1	5			6		2	3	3	1	1	1	1	1	1	1	1	1	1	0	0	0	0	0	0	0	0	0	0	0	0
284	2	23	3	3	2	1	1	10	2	1	1	5	1	0	1	2	1	2	1	1	1	2	7	7	1	3	3	4	3	3	5	3	3	5	5	5	5	3	1	3	3	3	3	3	0	3	3	2	2
285	2	23	3	3	2	1	1	10	3	2	2	1	6	1					3	5			4		2	3	3	1	1	1	1	1	2	1	3	2	1	0	0	0	0	3	0	0	3	1	0	2	2
286	2	22	3	3	2	2	1	10	2	2	2	5	5	0	1	1	1	2	1	5	1	2	3	2	1	3	3	5	3	3	4	4	4	5	3	4	4	1	1	0	3	1	3	2	0	3	2	1	1
287	1	24	3	3	2	1	1	10	1	1	3	1	6	1					3	1			7		2	3	3	5	1	2	2	2	2	2	2	2	2	0	0	2	0	3	0	0	3	0	0	2	0
288	1	22	3	3	2	1	1	10	2	2	3	1	6	1					3	5			7		2	3	3	1	2	1	1	1	1	1	1	1	1	0	1	0	2	2	1	0	3	2	2	2	2
289	1	21	3	3	2	1	1	9	1	1	2	7	4	0	1	2	3		1	5	1	2	6	1	2	2	3	4	4	4	4	4	4	4	4	4	3	1	2	2	2	2	2	2	2	2	2	1	1
290	2	23	3	3	2	2	1	10	2	1	3	8	4	1					3	5			7		2	3	3	4	4	4	4	4	4	5	4	2	4	2	3	2	3	0	3	0	0	2	2	1	3
291	1	22	3	3	2	2	1	10	1	1	3	1	6	1					3	5			7		2	3	3	3	3	3	3	3	3	3	3	3	3	0	1	1	1	2	2	1	2	2	1	2	2
292	2	22	3	3	2	2	1	9	2	1	3	8	1	1					3	3			2		1	3	2	5	3	3	5	4	4	5	5	5	5	0	3	3	3	1	2	3	1	3	3	3	3
293	2	23	3	3	2	2	1	3	1	1	1	8	4	1					1	3			7		1	3	3	4	5	5	5	5	2	5	5	5	5	2	2	3	1	0	2	2	1	3	3	3	3
294	1	22	3	3	2	3	1	10	2	2	3	8	1	1					3	1			7		2	3	3	1	1	1	3	1	1	3	3	3	3	0	1	1	1	1	0	1	1	1	0	0	0
295	1	21	3	3	2	2	1	10	4	2	3	1	6	1					3	5			6		2	3	3	2	1	1	1	1	1	1	1	1	1	3	3	3	3	3	3	3	3	0	3	0	0
296	1	23	3	3	2	1	1	10	2	2	2	8	4	1					2	5			7		2	3	3	1	4	4	3	1	1	1	1	1	1	0	0	0	0	0	0	0	0	0	0	0	0
297	1	24	1	2	1	1	1	10	2	1	3	7	1	0	1	4	1	3	2	3	1	1	2	1	2	3	3	3	3	3	3	3	3	4	4	4	4	2	2	2	2	1	1	1	0	2	2	2	2
298	1	23	1	4	1	3	1	10	4	1	1	1	6	1					3	5			7		2	3	3	1	1	1	1	1	1	1	1	1	1	0	0	0	0	0	0	0	0	0	0	0	0
299	1	23	1	4	1	2	1	10	2	1	4	1	6	1					3	1			7		2	3	3	3	2	3	3	2	2	4	2	4	4	1	3	1	1	1	1	1	1	1	1	0	0
300	1	25	1	4	1	3	1	1	2	2	1	1	6	1					1	3			3		2	3	3	1	1	1	1	1	1	4	5	1	3	0	0	3	3	3	1	0	2	2	0	2	2
301	2	24	1	4	1	3	1	2	2	1	3	7	1	0	3	1	1	2	2	1	2	2	1	7	1	3	3	1	1	2	3	3	4	4	5	4	4	1	3	3	3	0	0	1	0	2	3	2	1
302	2	22	1	3	1	3	1	10	2	1	1	1	6	1					3	5			7		2	3	3	5	1	1	4	3	1	2	4	2	5	0	2	1	2	0	2	0	0	1	3	2	2
303	1	21	1	3	13	2	1	1	4	1	3	1	6	1					3	5			7		2	3	3	1	1	1	2	1	1	2	1	2	1	0	0	0	0	3	0	1	3	1	0	0	0
304	1	20	1	1	1	3	1	10	2	1	1	8	1	1					3	1			5		1	2	2	4	5	3	4	4	3	4	2	4	4	0	1	3	1	1	1	0	0	3	1	2	2
305	1	26	1	4	1	3	1	10	2	1	4	8	5	1					3	5			1		2	3	3	3	3	1	1	3	1	1	1	1	1	0	0	0	0	3	0	1	2	1	0	2	0
306	1	23	1	4	13	2	1	10	4	1	4	1	6	1					1	5			7		2	3	3	1	1	1	1	1	1	1	1	1	1	0	0	0	0	1	1	1	3	1	0	0	0
307	1	22	1	3	1	3	1	10	2	1	3	1	6	1					3	5			7		2	3	3	2	1	1	2	2	1	2	3	1	1	0	1	0	1	0	0	0	2	0	0	2	2
308	1	25	1	4	1	2	1	10	2	1	2	8	1	1					3	1			2		2	2	3	2	2	2	3	3	2	4	3	3	3	1	2	2	2	0	1	3	1	2	3	1	1
309	1	21	1	1	1	3	1	10	2	2	3	7	1	0	3	1	1	5	2	1	1	1	7	4	2	3	3	3	3	3	2	3	3	3	2	3	2	1	3	1	1	3	0	0	1	2	0	2	1
310	1	22	1	2	9	2	1	2	2	1	2	7	1	0	1	1	2		2	1	2	2	7	2	2	3	3	4	2	1	1	2	1	4	4	1	1	0	2	0	2	3	1	3	1	1	1	2	0
311	1	21	1	1	3	2	1	10	3	1	2	7	1	0	6	1	2		1	3	1	1	2	2	2	3	3	1	1	1	2	2	1	2	3	1	1	0	0	1	0	3	1	1	2	0	0	2	0
312	1	20	1	1	3	2	1	10	1	1	3	8	5	1					3	5			6		2	3	3	1	1	1	1	1	1	1	1	1	1	0	0	1	0	0	0	0	3	0	0	0	0
313	2	22	1	3	3	2	2	10	2	1	2	1	6	1					3	1			7		2	3	3	3	3	2	3	4	1	2	4	2	3	0	3	0	2	3	2	3	2	0	2	2	2
314	2	23	3	4	8	2	1	10	2	1	2	1	6	1					3	5			6		2	3	3	2	3	1	3	2	1	3	2	3	3	1	2	1	0	1	2	1	1	1	1	2	2
315	1	20	3	1	10	1	1	10	2	1	3	1	6	1					2	3			3		2	3	3	2	2	1	1	1	3	1	1	1	2	1	0	0	1	1	0	1	1	0	1	0	2
316	2	19	3	1	10	1	1	10	2	1	2	1	6	1					3	1			7		2	3	3	1	3	1	1	1	1	1	1	1	1	0	0	0	0	1	0	0	1	0	0	0	2
317	2	19	3	1	10	2	1	10	1	1	1	1	6	1					3	5			7		2	3	3	1	3	1	4	2	2	5	3	3	5	1	2	3	1	0	2	2	0	3	0	1	3
318	2	24	3	4	8	3	1	10	2	1	4	1	6	1					3	5			7		2	3	3	1	2	1	2	1	1	1	2	1	2	0	0	0	0	1	1	0	2	0	0	0	2
319	1	21	3	1	10	2	1	10	2	1	3	5	5	0	5	1	1	1	2	5	1	2	7	2	2	3	3	3	3	2	3	3	2	2	2	3	2	0	0	1	0	1	0	0	1	1	0	2	2
320	1	24	3	4	8	2	1	10	2	2	3	1	6	1					1	5			7		2	3	3	2	3	2	2	3	3	2	2	3	2	1	1	1	0	1	2	0	2	1	1	1	2
321	2	22	3	4	8	1	1	10	2	1	3	1	6	1					3	5			1		2	3	3	4	3	3	4	4	2	4	3	4	3	2	2	2	2	1	1	0	0	2	1	1	1
322	1	24	3	4	8	2	1	10	2	1	3	1	6	1					1	5			1		2	3	3	2	2	1	1	1	1	2	2	2	1	0	0	0	0	1	0	0	3	0	0	0	0
323	2	21	3	2	8	2	1	2	2	1	2	1	6	1					3	1			7		2	3	3	4	2	2	4	3	1	3	4	3	4	0	3	2	1	1	1	0	1	1	1	2	0
324	1	22	3	2	8	1	1	10	4	2	3	1	6	1					3	1			7		2	3	3	2	2	2	3	2	1	2	3	1	1	0	1	1	0	1	1	0	3	0	0	0	0
325	1	22	3	2	8	3	1	10	2	1	2	4	6	1					1	5			1		2	3	3	1	1	1	2	2	1	3	1	4	1	0	0	2	0	2	0	0	1	2	0	0	0
326	1	23	3	4	8	2	1	10	2	2	2	1	6	1					1	1			4		2	3	3	3	3	1	4	2	1	3	1	3	5	0	1	2	1	0	2	0	1	2	1	1	1
327	2	21	3	2	8	2	1	10	2	1	2	1	6	1					2	5			1		2	3	3	3	3	3	4	3	3	4	3	3	4	0	1	1	1	2	2	1	0	2	1	3	3
328	2	21	3	2	8	2	1	10	2	1	2	1	6	1					3	5			7		2	3	3	4	3	1	4	2	1	3	3	3	4	0	0	1	1	0	1	0	0	1	0	2	0
329	2	20	3	2	8	1	1	10	1	1	3	1	6	1					3	5			3		2	3	3	1	2	1	1	2	1	1	1	2	1	0	1	0	2	3	0	1	2	0	0	2	0
330	2	22	3	2	8	1	1	10	4	1	3	1	6	1					3	1			7		2	3	3	2	3	1	3	2	2	3	1	3	4	0	0	1	1	0	1	0	1	0	0	2	0
331	1	23	3	3	8	2	1	10	2	1	1	8	1	1					2	5			5		1	3	3	5	4	3	5	4	3	5	4	4	5	2	3	2	2	0	2	3	1	3	3	1	1
332	2	21	1	2	1	3	1	10	2	2	3	7	1	0	1	1	2		3	3	2	2	7	2	2	2	3	2	2	1	1	2	1	1	2	1	1	0	1	0	1	3	0	1	3	0	0	2	0
333	2	22	1	2	1	2	1	10	2	1	3	1	6	1					3	5			4		2	3	3	4	3	2	3	3	2	4	4	3	3	1	2	2	2	1	0	1	1	1	1	2	1
334	1	23	1	3	1	2	1	10	2	1	3	1	6	1					1	1			1		2	3	3	1	1	1	1	1	1	1	1	1	1	0	0	0	0	0	0	0	0	0	0	0	0
335	2	20	1	2	1	3	1	10	2	1	3	1	6	1					1	5			1		2	3	3	2	3	2	2	1	1	1	2	1	2	1	0	0	1	2	0	0	2	0	0	0	2
336	1	23	1	2	1	2	1	10	2	1	3	7	1	0	1	1	1	5	1	5	2	2	5	7	2	3	3	2	2	2	2	2	1	2	1	2	1	2	1	1	1	1	1	0	3	1	1	0	2
337	2	20	1	2	1	3	1	10	2	1	3	1	6	1					1	3			6		2	3	3	3	3	2	3	3	2	3	2	3	3	0	1	1	1	0	1	1	1	0	1	1	1
338	1	22	1	1	1	2	1	6	2	1	3	7	1	0	5	1	2		1	5	2	1	7	1	2	3	3	3	2	2	3	3	3	3	3	3	3	1	1	3	3	1	1	1	2	1	1	3	3
339	2	22	1	3	3	1	1	10	2	1	3	1	6	1					1	5			7		2	3	3	1	1	1	1	1	1	1	1	1	1	0	0	0	0	0	0	0	0	0	0	0	0
340	2	21	1	2	1	2	1	10	2	1	3	1	6	1					1	5			4		2	3	3	2	2	1	1	1	1	2	1	2	1	0	1	0	0	2	1	0	1	0	0	2	1
341	1	21	1	2	1	2	1	10	4	1	3	7	4	0	1	1	1	5	1	5	2	1	4	1	2	3	2	3	2	2	2	3	3	4	3	4	2	1	2	1	1	2	1	2	0	2	2	2	2
342	1	23	1	3	1	3	1	2	2	2	2	5	1	0	1	2	1	5	1	1	1	1	7	6	1	2	2	3	3	1	3	2	3	3	4	2	2	2	1	1	2	0	0	1	1	0	2	2	2
343	1	22	1	2	1	3	1	10	2	1	4	1	6	1					3	5			7		2	3	3	2	2	1	1	1	1	1	1	1	1	0	1	0	0	2	0	0	3	0	0	0	0
344	2	23	1	3	1	2	1	10	2	1	3	6	3	0	1	2	2		3	5	2		7	2	2	3	3	3	1	1	3	2	1	1	1	1	1	1	0	0	0	0	0	0	1	0	0	2	0
345	2	22	1	2	1	1	1	10	4	1	3	1	6	1					1	5			7		2	3	3	4	3	3	3	3	2	3	3	3	1	0	0	1	0	3	0	1	1	1	0	2	1
346	1	20	1	2	1	3	1	10	2	1	3	1	6	1					1	1			4		2	3	3	1	2	1	1	1	1	1	2	1	1	0	0	0	0	1	0	0	1	1	0	0	0
347	1	24	1	2	1	2	1	10	2	1	3	8	4	1					2	1			4		2	3	3	2	2	1	2	1	1	2	1	1	2	1	0	1	1	0	0	0	1	1	0	0	0
348	1	21	1	2	1	3	1	10	4	1	2	7	5	0	1	2	1	3	1	5	1	2	7	2	2	3	3	4	4	3	4	4	4	3	3	3	3	1	1	2	1	1	1	1	1	1	1	2	2
349	2	21	1	2	1	3	1	10	1	1	3	1	6	1					3	5			7		2	3	3	3	2	1	3	1	1	3	1	1	2	2	1	1	3	3	1	1	2	1	1	2	2
350	2	20	1	2	1	1	1	10	4	1	3	1	6	1					1	1			1		2	3	3	4	3	2	3	2	1	2	4	2	1	0	0	1	0	3	0	0	2	0	0	2	2
351	1	26	1	4	1	2	1	10	2	2	4	7	1	0	1	1	1	2	1	5	1	1	2	6	2	3	3	2	1	1	2	2	1	2	2	1	1	0	1	1	0	3	0	0	3	2	0	0	2
352	1	22	1	2	1	1	1	10	2	1	1	1	6	1					3	5			7		2	3	3	4	4	2	3	3	1	1	3	2	4	0	2	0	1	1	1	3	1	0	0	2	3
353	2	21	1	3	3	2	1	10	2	1	4	1	6	1					3	5			6		2	3	3	1	1	1	1	1	1	1	1	1	1	1	1	0	0	0	0	0	3	0	0	0	0
354	2	21	1	2	13	3	1	10	2	1	3	1	6	1					3	1			7		2	3	3	2	1	1	2	1	1	3	3	4	3	1	0	0	0	2	1	1	1	1	0	0	2
355	1	21	1	1	1	1	1	10	2	1	2	6	4	0	4	4	2		1	5	2		6	7	2	3	3	3	2	3	4	3	1	2	3	3	2	1	1	1	1	2	1	0	1	1	0	0	0
356	1	21	1	2	1	3	1	10	2	1	3	1	6	1					3	5			7		2	3	3	1	3	1	2	1	1	2	1	1	1	0	0	0	0	0	0	1	2	1	0	2	0
357	1	22	1	3	9	2	1	10	2	1	3	8	5	1					3	5			7		2	3	3	1	1	1	1	1	1	1	1	1	1	0	0	0	0	0	0	0	0	0	0	0	0
358	2	21	1	2	7	3	1	10	2	1	2	1	4	1					3	5			4		2	2	3	4	1	1	5	3	2	5	1	3	4	1	2	3	1	0	2	2	0	3	1	3	3
359	2	22	1	2	7	3	1	10	2	1	3	1	4	1					1	1			6		2	3	3	5	3	3	5	3	3	5	1	5	3	1	1	3	0	1	3	0	0	1	3	2	3
360	2	24	1	2	7	3	1	10	2	1	3	1	6	1					3	5			1		2	3	3	3	1	1	1	1	1	3	2	1	3	0	1	2	3	2	1	0	1	2	1	2	0
361	1	21	1	3	9	1	1	10	3	1	3	8	1	1					3	5			7		2	2	3	2	1	1	1	1	1	1	1	1	1	0	0	0	0	3	0	0	3	0	0	0	0
362	1	20	1	1	1	1	1	10	3	1	3	1	6	1					1	5			7		2	3	3	1	1	1	1	1	1	1	1	1	1	0	0	0	0	0	0	0	0	0	0	0	0
363	1	21	1	1	1	2	1	10	2	1	4	1	6	1					1	5			6		2	3	3	1	1	1	1	1	1	1	1	1	1	0	0	0	0	0	0	0	0	0	0	0	0
364	2	21	3	2	8	1	1	10	3	1	3	1	6	1					3	5			7		2	3	3	3	2	2	1	2	1	2	2	1	1	0	0	0	0	2	0	1	2	0	0	0	2
365	1	22	3	2	8	1	1	10	2	1	3	1	6	1					3	5			7		2	3	3	3	2	3	2	3	1	3	2	2	1	0	0	1	0	2	1	0	2	1	0	2	2
366	2	20	3	1	8	3	1	10	2	1	3	1	6	1					1	1			7		2	3	3	3	3	2	3	3	3	3	3	3	3	2	2	2	1	1	2	3	1	2	1	1	1
367	1	19	3	1	8	1	1	10	1	1	2	1	6	1					3	5			7		2	3	3	3	3	2	2	2	2	2	3	3	3	0	0	0	2	3	1	2	2	2	1	2	2
368	1	20	3	1	8	1	3	10	4	1	3	1	6	1					3	5			7		2	3	3	1	2	1	1	1	1	1	3	1	1	0	0	0	2	3	0	0	3	2	0	2	0
369	1	19	3	1	8	1	1	10	3	1	2	1	6	1					3	5			1		2	3	3	2	2	1	1	1	1	2	2	1	2	1	1	1	0	1	0	0	0	2	0	2	2
370	2	20	3	1	8	1	1	10	1	1	2	1	6	1					3	5			7		2	3	3	2	2	1	4	2	2	3	1	1	2	1	0	0	0	1	1	0	1	1	0	0	0
371	1	20	3	1	8	2	1	10	2	2	2	1	6	1					1	1			7		2	3	3	1	2	1	1	1	1	3	1	1	1	0	0	1	0	2	0	1	1	2	0	0	0
372	2	20	3	1	8	1	1	10	1	1	2	1	6	1					3	5			1		2	3	3	3	2	1	4	2	1	4	4	3	4	1	1	2	1	1	1	0	1	2	1	1	1
373	2	20	3	1	8	1	1	10	1	1	2	1	6	1					3	1			6		2	3	3	3	3	3	3	3	2	3	4	3	3	2	2	2	3	1	2	1	1	1	0	3	3
374	1	24	1	4	1	2	1	10	2	1	3	1	6	1					3	3			1		2	3	3	1	1	1	1	1	1	1	1	1	1	0	0	0	0	3	0	0	3	0	0	0	0
375	1	24	1	4	9	2	1	10	2	1	3	3	1	0	1	4	1	2	2	5	1	1	7	2	1	2	2	2	3	2	2	3	2	2	2	3	2	1	1	1	0	0	1	1	1	2	1	0	0
376	1	21	1	2	7	3	1	10	4	2	2	7	1	0	1	1	2		3	5	2	2	7	3	2	2	2	2	4	3	4	5	4	3	3	2	3	1	1	0	1	1	0	1	2	1	0	0	2
377	2	22	1	2	1	2	1	10	2	2	1	1	6	1					2	3			5		2	3	3	3	2	2	3	3	3	2	3	2	2	0	1	0	0	0	1	2	1	1	0	0	0
378	1	21	1	1	1	3	1	10	4	1	3	1	6	1					3	3			1		2	3	3	1	1	1	1	1	1	1	1	1	1	0	0	0	0	0	0	0	0	0	0	0	0
379	2	24	1	4	9	2	2	10	2	1	3	1	6	1					3	5			7		1	3	2	5	4	4	5	4	4	4	5	4	4	2	3	3	3	0	3	3	1	3	3	3	3
380	1	21	1	2	1	3	1	10	4	1	3	7	1	0	3	3	1	4	1	1			7	5	2	2	3	1	3	1	1	2	1	2	1	1	1	1	0	0	0	3	0	1	3	1	1	2	0
381	1	21	1	1	1	3	1	10	4	1	4	1	6	1					3	5			7		2	2	3	1	1	1	1	1	1	2	1	1	1	0	0	1	3	3	0	0	3	0	0	0	0
382	1	22	1	2	1	2	1	1	2	2	3	4	4	1					3	5			6		1	3	3	4	3	2	4	4	3	3	2	3	3	2	1	2	1	2	2	1	1	3	2	2	1
383	2	21	1	2	7	1	1	10	4	1	2	1	6	1					3	5			6		2	3	3	1	2	1	1	1	1	1	2	2	1	0	0	0	1	3	0	0	3	0	0	0	0
384	1	22	1	2	1	1	2	10	1	1	2	8	1	1					1	5			2		2	3	3	3	4	3	3	3	3	3	3	3	2	1	1	1	3	3	3	1	1	1	1	1	2
385	1	22	1	2	1	2	1	10	3	1	3	7	1	0	1	1	2		3	5	1	1	6	2	2	2	3	2	1	1	1	1	1	2	1	1	2	0	0	0	0	2	0	2	2	0	0	0	0
386	1	21	1	1	1	2	1	10	2	1	3	1	6	1					3	5			7		2	3	3	1	2	2	1	1	1	2	1	1	1	0	0	0	0	0	0	0	0	0	0	0	0
387	1	21	1	2	1	3	1	10	3	1	2	8	1	1					1	1			2		2	3	3	3	4	1	5	4	3	5	3	2	3	1	3	3	3	2	0	0	1	2	3	1	3
388	2	20	3	1	8	2	1	10	1	1	3	1	6	1					3	5			7		2	3	3	1	3	1	1	1	1	2	1	1	1	0	0	0	0	0	1	1	3	0	0	0	0
389	2	20	3	1	8	1	1	10	2	1	3	1	6	1					3	5			1		2	3	3	5	4	3	3	3	3	4	3	3	2	0	1	1	1	2	1	1	1	1	1	2	2
390	1	20	3	1	8	3	1	10	2	1	2	1	6	1					1	5			5		2	3	3	3	2	1	3	2	2	3	3	3	4	0	2	1	1	0	2	3	0	1	2	2	1
391	2	20	3	1	8	1	1	10	2	1	3	1	6	1					3	5			7		2	3	3	2	2	1	2	2	1	3	3	1	2	1	2	1	1	0	1	0	2	0	1	2	0
392	1	21	3	1	8	1	1	3	2	1	2	1	6	1					3	5			1		2	3	3	3	2	2	5	1	2	5	2	2	3	0	3	1	1	0	1	1	1	1	1	2	2
393	1	20	3	1	8	2	2	10	1	1	3	1	6	1					3	5			7		2	3	3	2	2	2	1	2	1	2	1	1	1	0	0	0	0	2	0	1	2	1	0	0	0
394	1	23	1	3	7	3	1	1	3	1	3	6	1	0	1	2	1	3	2	1	2		7	2	2	3	2	3	2	1	1	3	1	3	3	3	3	0	0	0	1	3	0	0	3	1	0	2	0
395	1	23	3	4	8	1	1	10	1	2	2	8	1	1					3	1			7		2	3	3	3	3	3	4	3	3	4	3	4	4	1	2	2	1	0	1	1	2	2	1	2	2
396	2	20	3	1	8	1	1	10	4	1	3	1	6	1					3	5			7		2	3	3	1	1	1	1	1	1	1	1	1	1	0	0	0	0	0	0	0	3	0	0	0	0
397	2	21	3	1	8	3	1	10	2	1	4	1	6	1					3	5			7		2	3	3	1	3	3	1	2	1	1	3	1	1	0	2	0	1	1	2	0	2	1	0	2	0
398	2	20	3	1	8	2	1	8	3	2	2	1	6	1					3	5			7		2	3	3	3	3	1	3	2	1	4	4	4	3	1	2	2	2	1	2	2	0	1	1	2	2
399	1	19	3	1	8	2	1	10	2	1	1	1	6	1					1	1			6		2	3	3	3	1	1	4	2	1	4	4	5	5	1	3	3	3	0	2	3	1	3	3	2	1
400	2	20	1	1	7	2	1	10	2	1	2	1	6	1					3	5			7		2	3	3	2	3	3	3	3	2	3	3	3	3	1	1	2	2	3	3	2	2	2	2	2	2
401	1	23	3	3	10	2	1	10	2	2	3	1	6	1					3	3			7		2	3	3	1	3	2	2	1	1	2	1	1	1	0	0	0	0	2	0	0	2	0	0	0	0
402	2	22	3	3	10	1	1	10	1	1	2	1	6	1					3	5			6		2	3	3	2	1	1	2	1	1	2	3	1	2	1	0	0	1	0	0	1	1	1	0	0	2
403	1	22	3	3	10	1	1	10	4	1	4	1	6	1					3	5			7		2	3	2	1	1	1	1	1	1	1	1	1	1	0	0	0	0	0	0	1	3	0	0	0	0
404	1	20	1	1	7	2	1	10	1	1	2	1	6	1					1	1			4		2	3	3	3	4	4	4	4	2	4	1	3	5	2	3	3	1	0	1	1	1	3	1	1	2
405	2	21	3	1	8	2	1	10	2	2	3	1	6	1					3	5			7		2	3	3	2	2	1	2	1	1	1	1	1	1	1	0	0	0	1	0	0	2	0	0	0	0
406	2	21	3	3	10	2	1	10	1	1	3	1	6	1					3	1			1		2	3	3	1	2	1	1	1	1	1	2	2	1	0	2	0	0	3	0	0	2	0	1	2	2
407	2	21	3	3	10	2	1	10	2	1	2	1	6	1					3	5			7		2	3	3	4	3	2	4	3	2	4	4	2	4	0	2	3	3	0	0	2	1	2	3	2	2
408	1	22	3	3	10	1	1	3	2	1	2	1	6	1					3	5			7		2	3	3	3	2	1	1	4	3	3	2	3	3	1	3	1	1	1	1	1	1	1	2	3	3
409	1	24	3	4	10	1	1	10	2	2	1	1	6	1					1	5			5		2	3	3	3	4	3	3	3	2	4	3	3	4	2	1	2	0	2	1	2	0	3	2	3	2
410	2	21	3	3	10	2	1	10	2	1	3	1	6	1					1	5			1		2	3	3	1	1	1	1	1	1	1	1	1	1	0	0	0	0	3	0	0	3	0	0	0	0
411	2	23	3	4	10	3	1	10	2	1	2	1	4	1					3	5			7		2	3	3	2	3	1	4	4	2	4	3	4	4	2	3	2	2	1	1	2	1	2	1	3	3
412	2	22	3	3	10	1	1	10	2	2	3	1	6	1					3	1			7		2	3	3	2	2	1	1	2	1	2	1	1	1	1	0	0	0	0	0	1	2	0	0	2	2
413	1	23	3	3	10	1	1	10	3	1	3	1	6	1					1	5			4		2	3	3	1	3	1	2	2	2	1	3	1	1	0	1	0	1	2	0	1	2	0	0	0	0
414	1	24	3	4	10	1	1	10	1	1	2	4	4	1					3	1			7		2	3	3	3	3	3	3	3	3	3	3	3	3	2	1	1	1	0	1	1	1	1	0	2	2
415	2	23	3	4	10	2	1	10	1	1	1	1	6	1					3	5			7		1	3	3	3	4	3	5	5	4	5	4	5	5	1	2	3	2	3	3	3	1	3	3	3	3
416	2	22	3	3	10	2	1	8	1	1	1	1	6	1					3	5			1		1	3	3	5	4	4	5	4	4	4	4	4	4	2	1	3	0	0	3	3	0	0	0	3	3
417	1	24	3	4	10	1	1	10	1	1	2	1	6	1					3	5			7		2	3	3	3	2	2	5	2	1	5	2	4	5	2	1	2	1	0	1	0	0	3	0	2	2
418	2	23	3	4	10	2	1	10	2	1	2	1	6	1					3	5			7		2	3	3	4	1	1	4	4	3	4	4	4	3	1	2	2	2	0	1	1	1	3	2	2	1
419	1	23	3	3	10	2	1	10	2	1	3	1	6	1					3	5			7		2	3	3	3	4	2	3	2	1	3	3	2	4	1	2	1	1	1	0	0	1	3	1	2	3
420	2	22	3	3	10	2	1	10	1	1	3	1	6	1					3	5			7		2	3	3	2	2	1	2	2	1	2	1	1	2	0	0	1	1	0	0	0	2	0	0	0	0
421	2	20	3	2	10	1	1	10	1	1	3	1	6	1					3	5			6		2	3	3	5	3	1	1	1	1	1	1	1	1	0	0	0	0	0	0	0	1	0	0	0	0
422	1	25	3	4	10	1	1	10	1	2	3	1	6	1					3	5			7		2	3	3	3	3	1	2	2	2	2	2	2	2	0	0	1	1	3	0	0	3	3	3	0	0
423	2	24	1	4	9	2	1	10	2	1	2	1	6	1					1	5			6		2	3	3	3	4	3	3	3	4	5	4	4	4	2	2	2	2	2	1	2	2	2	1	1	2
424	2	19	1	1	1	2	1	10	2	1	3	1	6	1					3	5			7		2	3	3	1	2	1	3	2	1	2	1	2	4	0	1	1	0	0	2	1	0	1	0	2	2
425	1	21	1	2	1	1	1	10	4	2	2	8	5	1					2	3			7		2	2	3	1	1	1	1	1	1	1	1	1	1	0	3	0	0	0	0	0	0	0	0	2	0
426	2	24	1	4	9	3	1	10	2	1	2	1	6	1					3	1			4		2	3	3	2	3	1	4	3	2	2	2	2	2	0	0	0	0	0	1	0	1	2	1	1	2
427	2	22	1	3	1	3	1	2	2	1	3	1	6	1					3	5			7		2	3	3	3	3	2	4	3	2	3	4	2	2	2	2	2	2	1	3	3	0	0	1	3	1
428	2	23	1	3	1	1	1	10	2	2	3	1	6	1					2	3			5		2	3	3	3	4	3	3	2	4	3	2	3	4	1	2	1	2	0	2	1	0	2	1	2	2
429	2	20	1	1	1	2	1	10	2	1	3	1	6	1					1	5			6		2	3	3	4	3	2	4	4	1	3	3	4	3	2	2	3	2	2	2	3	1	2	2	2	2
430	2	22	1	2	1	2	1	8	2	1	4	1	6	1					2	5			1		2	3	3	3	3	2	2	2	2	3	3	3	2	1	1	0	1	2	1	1	1	1	1	2	2
431	2	22	3	2	10	2	1	10	1	1	3	1	6	1					3	5			1		2	3	3	2	3	2	3	2	1	3	1	2	2	1	0	2	1	1	1	0	2	0	0	1	0
432	1	25	1	4	1	3	1	7	2	2	3	8	1	1					2	5			1		2	3	3	2	2	2	2	1	2	2	2	2	2	0	0	1	1	0	0	0	3	3	0	1	1
433	1	20	1	1	1	2	1	10	3	1	4	1	6	1					3	1			7		2	3	3	1	2	1	1	1	1	1	1	1	1	0	0	0	1	2	1	0	2	0	0	0	0
434	1	21	3	2	10	2	1	10	1	2	3	4	2	1					3	5			1		2	3	3	1	2	1	2	2	1	2	4	2	2	1	1	1	2	2	1	3	2	1	0	0	2
435	2	23	1	4	3	1	1	10	4	1	3	1	6	1					3	5			7		2	3	3	2	3	2	2	1	1	2	2	2	2	0	1	0	1	1	1	1	3	1	1	0	1
436	2	23	1	3	9	2	1	10	2	1	2	1	6	1					2	3			5		2	3	3	3	3	3	4	2	2	3	4	4	4	1	2	2	2	0	3	3	1	1	3	2	2
437	2	22	1	3	3	2	1	1	2	1	3	1	6	1					3	3			1		2	3	3	3	3	2	2	2	1	1	2	2	2	2	2	0	0	1	2	2	2	1	1	1	2
438	2	21	3	2	10	3	1	10	2	1	3	1	6	1					3	1			7		2	3	3	4	4	3	4	4	4	2	3	3	4	2	3	2	2	1	2	0	1	2	2	1	1
439	2	22	3	4	10	2	1	2	2	2	3	1	6	1					1	5			1		2	3	3	3	4	1	3	3	1	4	4	3	3	0	0	2	1	1	1	0	0	2	0	2	2
440	1	23	3	3	10	2	1	10	1	1	3	8	4	1					3	5			6		2	3	3	3	3	3	3	3	3	3	3	3	3	0	0	0	0	0	0	0	1	0	0	0	0
441	2	23	3	4	10	2	1	10	1	1	2	1	6	1					1	1			7		2	3	3	2	3	1	4	3	2	2	3	4	2	0	1	2	2	3	1	0	1	3	0	2	0
442	2	21	1	2	1	2	1	10	4	1	2	5	4	0	2	1	1	1	3	5	1	2	6	2	2	3	3	4	4	3	3	3	3	3	3	3	3	2	2	2	2	1	2	2	1	1	2	2	1
443	1	21	1	1	1	2	1	10	3	1	1	5	1	0	1	1	1	1	1	3	1	2	7	4	2	3	2	1	2	3	5	4	1	5	5	4	5	1	0	3	3	0	0	2	0	3	3	3	3
444	1	24	3	4	10	2	1	10	1	1	3	8	1	1					1	5			1		2	3	3	3	2	1	3	1	1	2	3	1	1	0	0	0	0	0	0	1	2	2	1	2	0
445	2	22	3	3	10	3	1	10	2	2	3	1	6	1					1	1			4		2	3	3	3	3	2	3	2	2	2	3	3	3	1	2	1	1	1	1	1	2	1	1	2	2
446	2	24	3	4	10	1	1	10	1	1	4	1	6	1					3	5			1		2	3	3	3	3	2	4	4	3	4	1	3	4	0	1	3	3	0	2	2	0	3	0	3	3
447	2	23	3	4	10	2	1	1	1	1	2	1	6	1					3	5			7		1	3	3	3	2	3	5	3	1	3	2	4	5	1	3	2	1	3	3	1	1	3	1	1	3
448	2	22	3	4	10	2	1	10	1	1	2	1	6	1					1	1			4		2	3	3	3	3	3	3	4	4	3	3	3	4	2	2	2	2	2	2	2	1	3	2	1	3
449	2	22	3	2	10	1	1	10	2	1	3	1	6	1					3	5			1		2	3	3	2	3	1	2	1	1	1	2	1	2	1	0	0	0	1	0	0	2	1	0	0	0
450	2	23	3	4	10	2	1	10	2	1	3	1	6	1					3	5			7		2	3	3	3	2	1	2	3	1	2	2	1	2	0	0	1	1	3	1	0	2	2	0	2	2
451	1	22	3	3	10	1	1	1	1	1	3	1	6	1					3	1			1		2	3	3	1	3	1	3	2	1	2	3	1	1	0	0	1	3	3	1	3	3	2	2	1	2
452	2	23	3	4	10	1	2	10	1	1	3	1	6	1					2	1			1		1	3	3	3	2	1	2	2	2	2	3	2	1	0	2	1	2	0	1	1	2	1	1	2	2
453	2	23	3	4	10	2	1	10	2	1	3	1	6	1					3	1			7		2	3	3	4	4	4	5	5	3	4	3	5	5	3	3	3	2	0	3	2	0	3	3	3	3
454	2	24	1	4	9	2	1	10	2	1	3	7	5	0	1	2	1	5	1	5	1	1	3	1	1	3	3	5	4	3	4	2	1	4	3	2	3	1	2	3	1	1	2	2	2	3	3	1	2
455	1	23	1	3	1	2	1	10	2	1	3	7	1	0	1	2	1	4	3	5	2	2	1	2	2	3	3	3	1	1	5	3	1	1	3	1	3	0	1	1	1	2	1	1	3	1	0	0	0
456	2	23	1	2	12	1	1	4	2	2	2	8	1	1					3	1			5		1	2	2	4	3	2	1	2	1	1	2	1	1	2	3	0	0	0	0	2	3	0	0	2	2
457	2	22	3	4	10	2	1	10	2	1	2	3	3	0	1	1	2		3	3	1	2	7	2	2	3	3	3	3	1	1	1	1	1	1	1	1	0	0	0	0	0	0	0	0	0	0	0	0
458	1	22	3	3	10	1	1	10	1	1	3	1	6	1					3	5			7		2	3	3	2	3	2	3	3	2	2	4	2	2	1	1	1	1	2	0	0	2	1	0	2	0
459	1	22	3	4	1	3	1	2	2	1	3	5	4	0	5	3	1	3	2	1	1	1	1	3	1	2	2	2	2	2	2	2	1	3	2	3	2	2	1	1	1	1	1	1	1	1	1	2	2
460	2	23	3	4	10	2	1	10	2	2	3	1	6	1					3	1			4		2	3	3	4	3	3	4	3	3	2	2	3	4	2	2	1	2	1	3	2	1	1	2	1	3
461	2	23	3	4	10	1	1	10	1	2	3	1	6	1					3	3			6		2	3	3	1	2	2	3	2	1	1	3	2	1	1	2	0	1	3	0	0	2	0	0	1	1
462	1	21	3	1	8	3	1	10	2	1	3	1	6	1					3	5			7		2	3	3	1	1	1	1	1	1	1	1	1	1	0	0	0	3	3	1	0	3	0	0	0	0
463	1	21	3	1	8	1	1	10	2	1	2	1	6	1					3	5			7		2	3	3	2	2	1	2	3	2	3	2	3	3	1	0	1	1	0	0	1	0	1	0	2	2
464	2	21	3	2	10	2	1	10	2	1	3	1	6	1					3	5			7		2	3	3	4	2	1	3	2	1	3	3	2	3	0	1	1	1	2	0	3	2	3	1	2	0
465	1	22	3	2	10	2	1	10	4	2	3	1	6	1					3	5			7		2	3	3	2	2	1	1	1	1	1	1	1	1	0	0	0	0	2	1	0	1	0	0	0	0
466	1	21	3	1	8	1	1	10	2	2	3	1	6	1					3	5			7		2	3	3	2	2	1	2	2	1	2	4	1	1	0	1	0	2	0	0	2	2	0	0	2	2
467	2	20	3	1	8	2	1	10	4	1	2	1	6	1					3	5			7		2	3	3	4	4	4	4	4	4	4	4	4	4	1	3	3	3	0	3	3	0	3	1	3	3
468	1	20	3	1	8	2	1	10	2	1	4	1	6	1					3	5			6		2	3	3	2	1	1	1	2	1	1	1	1	2	0	1	0	0	1	0	0	3	0	1	0	0
469	2	21	3	2	10	2	1	10	2	1	3	1	6	1					3	1			7		2	3	3	3	3	1	3	4	2	2	4	4	1	1	3	2	2	0	0	0	1	1	2	2	0
470	2	22	3	2	10	3	1	10	2	1	3	1	6	1					3	5			6		1	3	3	3	4	1	3	3	1	4	5	3	4	0	2	1	1	2	0	0	1	1	0	1	0
471	1	23	1	4	9	3	1	10	2	1	3	7	1	0	1	1	1	4	2	1	2	2	2	2	2	3	3	2	2	2	2	2	1	2	2	3	2	0	1	1	0	3	1	1	2	2	1	2	2
472	1	25	1	4	12	2	1	10	2	2	2	8	1	1					2	5			6		2	2	3	2	2	2	3	2	1	3	3	3	3	0	0	0	1	1	1	1	2	2	0	2	2
473	1	23	3	3	10	2	1	1	2	1	3	1	6	1					3	5			5		2	3	3	3	1	1	1	1	1	1	1	1	1	0	0	0	0	0	0	1	2	1	0	0	0
474	1	23	3	2	10	1	1	10	1	1	2	1	6	1					3	5			1		2	3	3	3	3	1	2	2	1	2	3	1	1	0	2	2	1	2	1	2	2	1	1	2	2
475	1	21	3	2	10	1	1	10	4	1	1	1	6	1					3	5			7		2	3	3	4	4	2	3	3	2	4	5	2	5	3	2	3	3	3	3	1	1	1	2	3	3
476	1	21	3	2	10	1	1	10	2	1	1	1	6	1					3	5			1		2	3	3	3	3	3	2	3	1	4	3	3	5	1	1	2	3	3	0	2	1	2	1	2	2
477	1	21	3	2	10	2	1	10	2	1	3	1	6	1					3	5			1		2	3	3	2	2	1	1	4	2	2	5	1	1	0	2	0	2	3	0	2	2	0	1	0	0
478	2	21	3	3	10	1	1	10	1	2	3	1	6	1					3	5			7		2	3	3	1	1	1	2	2	1	1	3	2	2	0	1	0	1	2	0	1	2	1	0	2	2
479	2	21	3	2	10	2	1	10	2	1	3	1	6	1					3	5			1		2	3	3	4	3	1	4	3	3	4	3	3	4	3	1	3	1	1	0	0	0	3	1	3	1
480	1	25	3	3	10	1	1	10	2	1	2	1	6	1					3	5			7		2	3	3	4	3	1	4	1	1	4	4	1	1	0	3	2	1	0	0	3	1	1	0	3	1
481	1	22	3	3	10	2	1	1	1	1	2	1	6	1					3	3			7		2	3	3	2	3	1	3	1	1	3	3	2	3	0	0	1	0	2	1	0	2	1	0	2	2
482	2	23	3	3	10	2	1	10	3	2	3	8	1	1					3	5			7		2	3	3	3	2	1	1	3	2	2	1	1	2	0	3	0	1	3	1	1	1	1	2	0	2
483	1	23	3	3	10	2	1	2	1	1	1	8	4	1					1	1			1		2	3	3	3	4	2	4	1	1	4	3	3	4	0	2	2	2	1	2	2	0	2	2	1	1
484	2	22	3	2	10	2	1	1	1	1	3	1	6	1					3	5			7		2	3	3	3	3	2	2	3	2	3	2	1	1	0	0	0	0	0	0	0	2	1	0	0	0
485	1	23	3	3	10	3	2	10	4	1	3	1	6	1					3	3			7		2	3	3	3	2	1	3	4	3	3	2	3	3	0	1	2	2	3	0	2	1	3	0	2	0
486	2	22	3	3	10	1	1	2	1	1	2	1	6	1					3	1			7		2	3	3	5	5	5	5	5	5	5	5	5	5	3	3	3	3	3	3	3	3	3	3	3	3
487	2	19	1	1	1	2	1	10	2	1	4	1	6	1					1	5			7		2	3	3	2	3	1	4	3	2	5	3	3	3	1	2	3	2	3	0	1	1	1	2	0	2
488	1	19	1	1	1	2	1	10	2	1	2	1	6	1					1	5			1		2	3	3	5	3	1	1	3	4	1	1	1	5	0	1	0	0	3	0	3	2	3	1	0	3
489	2	20	3	1	8	3	1	10	2	1	3	1	6	1					3	5			1		2	3	3	3	4	2	3	3	2	3	2	2	3	1	1	2	1	1	1	0	2	1	1	2	2
490	1	23	1	4	9	1	1	10	2	1	1	8	1	1					1	5			2		2	3	3	2	2	2	5	3	1	4	2	5	5	0	2	3	0	0	1	1	1	0	2	2	3
491	1	21	3	1	8	2	1	10	3	1	3	1	6	1					3	5			6		2	3	3	2	3	1	2	1	1	3	1	2	2	0	1	1	1	0	0	0	2	1	0	2	0
492	1	25	1	4	6	3	2	10	2	2	4	1	6	1					3	5			6		2	3	3	1	1	1	1	1	1	1	1	1	1	0	0	0	0	0	0	0	0	0	0	0	0
493	1	24	1	4	1	3	1	10	2	1	3	1	6	1					1	3			7		2	3	3	1	1	1	1	1	1	1	1	1	1	0	0	1	0	0	0	0	0	1	0	0	0
494	1	24	1	4	1	3	1	10	2	1	1	7	1	0	1	1	2		3	5	2	2	6	6	2	3	3	1	1	1	1	1	1	1	1	1	1	3	3	3	3	3	3	3	3	3	3	3	3
495	1	25	1	4	1	2	2	10	2	1	3	5	2	0	2	1	1	2	2	3	1	1	7	6	2	3	3	3	4	1	1	1	1	1	2	1	3	1	1	0	0	1	1	0	1	0	0	0	0
496	2	23	1	3	7	3	1	10	2	1	3	1	6	1					3	5			6		2	3	3	5	5	5	1	1	1	1	1	1	1	0	0	3	3	3	3	3	3	3	3	0	0
497	2	23	1	3	1	2	1	10	2	1	3	1	6	1					3	1			7		2	3	3	4	4	3	5	3	3	3	3	3	4	1	1	1	1	3	2	0	2	1	1	1	1
498	1	25	1	4	1	3	1	10	2	2	2	8	1	1					3	1			7		1	3	3	1	1	1	2	4	2	3	5	2	1	0	2	2	0	3	1	2	3	1	0	1	3
499	2	24	1	4	1	3	1	10	2	1	4	1	6	1					3	1			6		2	3	3	1	4	4	4	4	2	3	3	3	4	1	1	1	1	1	2	2	1	2	2	2	2
500	2	24	1	4	3	1	1	10	3	1	3	1	6	1					3	1			7		1	3	3	4	3	3	3	2	2	4	2	2	4	0	1	3	0	0	0	1	1	1	1	2	3
501	1	23	1	4	1	2	1	10	2	2	3	8	1	1					2	5			7		2	3	3	2	2	1	4	2	1	3	3	2	4	0	2	2	2	3	1	0	1	3	1	0	1
502	1	25	1	3	1	2	2	1	2	1	2	7	1	0	2	1	1	2	3	5	2	1	7	1	2	2	3	3	2	3	2	3	2	3	3	2	3	1	0	1	0	1	1	2	1	0	0	2	2
503	2	22	1	3	1	3	1	10	2	1	3	1	6	1					2	5			2		2	3	3	5	3	3	3	2	3	2	2	2	4	2	2	1	1	1	0	2	2	2	1	2	2
504	1	26	1	4	1	2	1	10	4	2	3	8	5	1					2	1			4		2	2	3	4	2	2	4	3	2	4	5	3	4	0	1	3	3	0	3	3	2	3	0	2	2
505	1	23	1	4	7	2	1	1	2	2	3	1	6	1					3	1			6		2	3	3	1	1	3	2	2	3	2	3	3	3	0	0	1	2	1	0	1	1	1	0	0	2
506	1	24	1	3	1	1	1	10	2	1	2	7	1	0	1	2	1	5	1	1	2	1	4	2	2	2	3	3	3	3	3	3	3	3	3	3	3	1	1	1	1	1	1	1	1	1	1	2	2
507	1	21	1	3	1	3	1	10	2	2	3	7	5	0	6	1	1	5	1	5	1	1	5	7	2	3	3	3	3	2	2	4	3	2	2	1	2	1	3	1	0	3	1	1	2	1	2	2	2
508	1	24	1	4	1	1	1	10	1	1	2	7	1	0	1	1	2		2	5	2	2	7	1	2	3	3	2	2	1	3	2	1	1	2	3	3	1	1	0	1	1	0	2	0	1	0	0	0
509	2	22	1	2	1	3	1	10	2	1	3	1	6	1					3	1			4		1	3	3	3	3	1	2	3	3	3	4	4	3	1	0	2	3	1	2	2	1	3	2	2	0
510	2	24	1	4	1	2	1	9	4	1	3	5	4	0	1	1	1	3	2	5	1	2	1	1	1	3	3	2	4	4	4	4	4	4	4	4	4	0	0	0	0	0	0	0	0	0	0	0	0
511	2	22	1	2	1	3	1	10	2	1	2	7	4	0	1	1	2		1	1	2	2	5	5	1	3	3	4	3	2	4	1	1	2	2	3	4	1	2	1	1	2	2	2	1	2	3	1	1
512	2	23	1	3	1	2	1	2	4	2	4	5	5	0	1	2	3		1	3	1	2	1	3	1	1	1	2	3	3	2	2	3	4	4	4	2	0	2	0	0	0	0	0	2	2	1	0	1
513	2	23	1	1	13	2	1	10	2	1	3	1	6	1					3	5			7		2	3	3	2	3	1	2	2	2	1	2	2	1	3	1	1	0	1	1	0	0	0	0	2	2
514	1	23	1	3	1	2	2	10	2	1	3	8	1	1					1	5			1		2	2	3	2	3	1	1	1	1	2	1	1	1	0	2	0	0	0	0	1	2	0	0	0	0
515	1	24	1	4	9	2	1	10	2	1	3	1	6	1					1	1			1		2	3	3	3	2	2	1	3	2	2	2	1	2	1	0	0	0	0	0	1	2	0	1	2	2
516	2	23	1	4	1	2	1	10	2	1	3	1	6	1					3	5			1		2	3	3	1	3	1	1	1	3	3	3	1	2	1	0	1	1	1	0	1	1	1	1	2	2
517	2	24	1	4	7	3	1	1	1	1	1	1	6	1					3	5			6		2	3	3	3	3	3	3	3	3	3	3	3	3	1	1	1	1	1	1	1	1	1	1	2	2
518	1	23	1	4	1	3	1	2	2	1	2	8	5	1					3	3			7		2	3	3	1	2	1	3	2	1	3	3	1	3	1	2	1	0	0	1	1	0	1	0	2	2
519	1	21	1	2	1	2	1	8	2	1	3	4	4	1					2	5			7		2	3	3	2	3	1	4	3	2	3	3	4	5	1	2	2	1	2	1	1	2	3	1	1	2
520	1	21	1	1	1	2	1	10	2	1	2	1	6	1					1	1			3		1	3	3	4	4	3	5	3	2	4	3	2	3	1	2	2	2	1	2	2	1	2	1	3	3
521	1	19	1	1	1	1	1	10	2	1	3	1	6	1					1	5			7		2	3	3	1	1	1	1	1	1	1	1	1	1	0	0	0	0	0	0	0	0	0	0	0	0
522	2	23	1	3	1	3	1	10	3	1	3	8	5	1					1	3			2		2	3	3	3	2	1	1	2	1	2	4	2	3	1	1	1	3	2	2	1	3	2	2	0	0
523	1	20	1	1	1	3	1	10	2	1	3	1	6	1					1	5			5		2	3	3	1	2	1	1	1	1	1	1	1	2	0	1	0	0	0	0	1	2	2	0	0	0
524	2	21	1	1	1	2	1	10	1	1	3	3	3	0	1	2	1	2	1	3	1	2	6	6	2	3	3	1	1	1	1	1	1	1	1	1	1	1	1	2	2	2	2	2	2	2	1	2	1
525	2	19	1	1	1	2	1	10	4	1	3	1	6	1					3	5			7		2	3	3	2	3	2	3	2	2	3	2	3	2	0	1	2	1	1	2	2	2	2	1	2	2
526	2	21	1	1	7	2	1	10	2	1	3	1	6	1					3	5			7		2	3	3	1	1	1	1	2	2	1	1	1	1	0	0	0	0	0	0	1	3	0	0	0	0
527	2	23	1	3	17	2	1	10	2	1	3	1	6	1					3	1			7		2	3	3	3	3	1	1	4	3	1	1	1	1	2	0	0	3	3	0	2	3	0	0	0	0
528	2	23	1	3	7	3	1	1	1	1	3	1	6	1					3	3			6		2	3	3	3	3	3	2	3	2	3	3	4	4	1	1	2	1	3	1	1	1	2	2	1	2
529	2	22	1	3	17	2	1	10	2	1	2	1	6	1					1	5			6		2	3	3	1	3	3	1	3	1	1	1	1	3	0	1	0	3	3	0	0	1	1	1	2	2
530	1	21	3	1	10	1	1	10	1	1	3	1	6	1					3	5			1		2	3	3	1	1	1	1	1	1	1	1	1	1	0	1	1	1	1	0	0	3	1	0	2	2
531	2	20	3	1	10	1	1	10	2	1	3	1	6	1					3	5			7		2	3	3	3	3	3	3	3	3	3	3	3	3	2	1	1	1	1	1	3	3	1	2	2	2
532	1	20	3	1	10	1	1	10	1	1	2	1	6	1					3	1			1		2	3	3	3	2	2	3	1	3	4	2	3	2	0	0	1	2	0	0	2	1	2	1	0	2
533	2	21	3	2	10	1	1	10	4	1	3	1	6	1					3	5			1		2	3	3	4	3	3	4	3	2	4	3	3	4	1	3	2	1	2	1	2	1	2	2	3	1
534	2	21	3	2	10	2	1	10	2	1	1	1	6	1					3	1			1		2	3	3	1	1	1	1	1	1	1	1	1	1	0	0	0	0	1	0	0	1	0	0	0	0
535	2	21	3	2	10	1	1	10	1	1	3	1	6	1					3	5			7		2	3	3	2	2	2	3	2	2	3	4	2	2	1	0	1	1	2	1	1	2	2	1	2	2
536	1	20	3	2	10	1	2	10	4	2	4	1	6	1					3	5			6		2	3	3	2	2	2	1	4	4	2	4	3	1	0	1	0	2	2	1	1	2	0	0	2	2
537	2	21	3	2	10	2	1	10	1	1	3	1	6	1					2	5			6		2	3	3	1	1	1	4	4	4	4	4	3	4	0	2	0	2	2	2	2	0	2	2	2	0
538	1	22	3	2	10	2	1	10	2	2	3	7	5	0	1	1	2		3	1	2	2	1	6	2	2	3	1	1	1	1	1	1	1	3	1	1	0	0	0	0	2	0	3	2	0	0	0	0
539	2	22	3	2	10	1	1	10	4	1	2	1	6	1					3	5			7		2	3	3	4	3	2	3	4	3	2	3	2	4	1	1	0	1	1	1	1	1	1	1	2	3
540	1	22	3	2	10	1	1	10	1	2	2	1	6	1					3	5			7		1	3	3	3	3	2	3	3	3	4	4	4	3	1	3	3	1	3	1	2	1	2	1	3	3
541	1	21	3	2	10	1	2	1	1	2	3	1	6	1					3	5			7		2	3	3	4	4	4	2	4	4	4	4	4	4	3	3	2	1	2	2	2	2	2	2	1	1
542	2	20	3	1	10	3	1	10	2	1	3	1	6	1					1	5			1		2	2	3	1	1	1	1	3	1	2	2	2	1	0	1	0	0	3	0	0	2	0	2	0	2
543	1	20	3	1	1	1	1	10	1	1	3	1	6	1					3	5			7		2	3	3	1	2	2	2	1	2	1	5	2	2	2	1	2	3	1	1	1	3	2	1	0	0
544	1	24	3	4	18	1	1	10	1	1	1	5	5	0	1	2	1	1	2	5	1	2	4	7	2	2	2	2	2	2	2	2	2	2	3	2	1	0	0	0	0	3	0	1	3	1	1	2	2
545	1	20	3	1	17	2	1	10	2	1	3	1	6	1					3	5			6		2	3	3	2	2	1	1	1	1	1	3	1	1	0	0	0	0	3	0	0	3	0	0	0	0
546	1	21	3	1	17	1	1	10	4	2	3	1	6	1					2	5			4		2	3	3	2	2	3	1	1	2	2	3	2	2	0	1	1	0	1	0	1	2	1	1	2	1
547	1	20	3	1	17	2	1	1	2	1	3	1	6	1					3	5			7		2	3	3	2	3	1	3	2	2	3	2	1	2	0	0	0	0	0	0	0	2	1	2	1	3
548	2	20	3	1	17	2	1	10	1	1	2	1	6	1					3	5			1		2	3	3	3	2	1	2	2	1	2	3	1	2	2	2	1	1	1	1	2	1	2	1	2	2
549	2	20	3	1	17	2	1	10	2	1	2	7	4	0	3	4	1	2	2	1	2	2	7	7	2	2	2	4	2	3	4	4	3	4	3	4	1	0	2	2	3	1	1	2	0	3	3	1	2
550	2	20	3	1	17	2	1	10	2	1	2	1	6	1					3	5			1		2	3	3	3	2	2	4	4	3	4	3	3	4	1	2	2	2	0	1	2	1	2	2	2	1
551	1	20	3	1	17	2	1	1	4	1	3	1	6	1					2	1			6		2	3	3	2	3	3	2	2	2	2	2	2	2	1	0	0	1	2	0	1	2	1	0	0	0
552	1	19	3	1	17	1	1	10	2	1	3	1	6	1					1	5			6		2	3	3	1	2	2	2	2	2	2	2	2	2	1	1	2	1	1	1	0	1	1	1	2	2
553	2	20	3	1	10	1	1	10	4	1	2	1	6	1					3	5			7		2	3	3	3	3	2	4	3	3	3	2	4	4	2	2	1	0	1	1	3	1	2	1	2	2
554	1	22	3	4	8	1	1	10	1	1	3	1	6	1					3	5			6		2	3	3	1	1	1	1	1	1	1	1	1	1	0	0	0	1	0	0	0	1	1	2	0	0
555	1	24	3	4	8	1	1	10	2	2	2	1	6	1					3	5			6		2	3	3	2	2	2	2	2	2	2	2	2	2	0	0	0	0	0	0	0	0	0	0	0	0
556	2	23	3	4	8	1	1	10	1	1	1	1	6	1					2	1			6		2	3	3	3	2	1	5	5	3	5	2	5	5	2	3	3	3	3	1	1	2	3	3	2	2
557	1	24	3	4	8	1	1	10	1	1	3	1	6	1					1	5			7		2	3	3	1	1	1	1	1	1	1	1	1	1	0	1	1	0	0	0	0	0	1	1	0	0
558	2	24	3	4	8	2	1	10	1	1	3	1	6	1					3	5			6		2	3	3	2	2	2	2	2	2	3	3	2	2	0	1	0	0	0	0	1	0	0	0	2	0
559	1	22	3	4	8	1	1	10	1	1	2	1	6	1					3	3			7		2	3	3	1	1	1	1	1	1	1	1	1	1	0	0	0	0	0	0	0	0	0	0	0	0
560	1	23	3	4	8	1	1	10	1	1	4	1	6	1					3	5			6		2	3	3	1	1	1	1	1	1	1	1	1	1	0	0	0	0	0	0	0	3	0	0	0	0
561	1	24	3	4	8	1	1	5	1	2	2	1	6	1					1	5			7		1	3	3	4	4	4	2	3	4	4	4	4	2	1	1	2	1	2	2	2	1	3	0	3	1
562	1	23	3	4	8	1	1	10	1	1	3	1	6	1					3	5			7		2	3	3	1	1	1	1	1	1	1	1	1	1	0	0	0	0	0	0	0	0	0	0	0	0
563	2	23	3	4	8	1	1	3	1	1	4	1	6	1					3	1			7		1	3	3	3	3	3	4	2	2	3	4	2	2	0	0	1	1	1	1	1	1	0	0	2	2
564	1	24	3	4	8	2	1	10	1	1	3	1	4	1					3	5			7		2	3	3	2	3	2	2	1	1	1	3	1	1	1	1	1	1	1	1	1	1	1	1	0	2
565	2	23	3	4	8	1	1	1	1	1	1	1	6	1					3	5			7		2	3	3	4	3	2	2	3	2	3	5	2	2	1	3	2	1	2	1	0	2	3	2	2	2
566	2	22	3	4	8	1	1	10	1	1	3	1	6	1					3	5			4		2	3	3	2	3	1	3	2	1	3	2	4	4	1	1	1	3	0	1	1	0	1	1	2	2
567	2	22	3	4	8	1	1	6	1	1	2	1	6	1					3	1			7		2	3	3	1	1	1	1	1	1	1	1	1	1	3	3	3	3	3	3	3	3	3	3	1	1
568	2	24	3	4	8	1	1	10	1	1	3	1	6	1					3	5			7		2	3	3	1	2	2	3	2	2	3	3	1	2	3	3	2	0	3	1	0	0	3	0	0	0
569	2	21	3	4	11	1	1	1	1	1	3	1	6	1					3	5			6		2	3	3	1	2	2	1	1	1	2	2	1	2	0	3	2	3	3	3	0	1	0	1	3	0
570	2	23	3	4	8	1	1	10	1	1	1	1	6	1					3	5			6		2	3	3	4	4	4	4	4	4	4	4	4	4	2	2	2	2	2	2	2	2	2	2	1	1
571	2	21	3	1	10	2	1	10	2	2	3	1	6	1					3	5			1		2	3	3	3	2	1	2	3	2	1	4	3	2	0	1	0	2	2	1	1	2	0	1	2	2
572	2	22	3	4	8	1	1	10	1	1	2	1	6	1					3	5			7		2	3	3	1	1	1	1	1	1	1	1	1	1	0	0	0	0	0	0	0	0	0	0	0	0
573	1	24	3	4	8	1	1	10	4	1	2	1	6	1					1	5			6		2	3	3	5	5	1	1	1	1	1	1	1	1	0	0	0	0	0	0	0	0	0	0	0	0
574	2	24	3	4	8	2	2	10	2	1	3	1	6	1					3	1			7		2	3	3	2	1	1	2	1	2	3	3	1	2	0	1	1	1	2	1	1	2	0	1	0	0
575	2	23	3	4	8	2	1	10	1	1	3	1	6	1					3	5			7		2	3	3	2	2	2	2	2	2	2	2	3	2	1	1	1	1	1	0	1	1	1	1	2	2
576	2	23	3	4	11	1	1	10	2	1	3	1	6	1					3	5			1		2	3	3	1	1	1	1	1	1	1	1	1	1	0	0	0	1	1	2	1	2	1	1	0	0
577	1	23	3	4	8	1	1	10	1	1	3	1	6	1					3	5			7		2	3	3	1	1	1	1	1	1	1	5	1	1	0	0	0	0	1	1	1	2	0	0	0	0
578	2	24	3	4	8	1	1	2	1	1	2	1	6	1					3	5			7		1	3	3	4	4	4	4	4	4	4	4	4	4	2	3	2	2	3	2	3	2	2	2	3	3
579	2	23	3	4	8	2	2	10	2	2	3	1	6	1					1	5			7		2	3	3	1	2	1	3	3	3	3	3	3	1	1	0	3	1	3	3	1	1	1	3	2	0
580	1	21	3	1	10	1	1	10	2	1	3	6	4	0	1	4	2		3	5	2		5	1	2	3	3	4	3	3	4	3	2	3	2	4	3	2	1	1	1	0	1	1	1	3	2	2	1
581	1	24	3	4	8	1	1	10	1	1	2	1	6	1					3	1			7		2	3	3	1	1	1	1	1	1	1	1	1	1	0	0	0	0	0	0	0	0	0	0	0	0
582	2	24	3	4	8	2	1	10	1	1	3	1	6	1					3	5			6		2	3	3	2	2	1	2	2	1	2	1	1	1	0	0	0	0	3	0	0	3	0	0	2	0
583	2	23	3	4	8	1	1	10	1	1	3	1	6	1					3	5			6		2	3	3	1	1	1	1	1	1	1	1	1	1	3	3	1	0	0	0	0	0	0	0	0	0
584	1	23	3	4	8	1	1	10	1	1	3	1	6	1					3	5			7		2	3	3	1	1	1	1	1	1	1	1	1	1	0	3	0	0	1	2	0	3	0	0	0	0
585	2	24	3	4	11	1	2	10	2	1	3	1	6	1					3	1			7		2	3	3	2	3	3	3	3	3	3	3	3	3	2	2	1	2	2	1	1	1	1	1	2	2
586	2	24	3	4	8	2	2	1	4	1	3	1	6	1					2	5			7		1	3	3	4	4	3	2	3	5	2	3	4	2	2	2	1	3	3	1	2	2	1	1	2	1
587	1	23	3	4	8	1	1	10	1	1	2	1	6	1					3	5			7		2	3	3	1	1	1	1	1	1	1	1	1	1	0	0	0	0	0	0	0	0	0	0	0	0
588	2	24	3	4	8	2	1	10	2	1	3	1	6	1					3	5			7		2	3	3	3	3	1	1	2	1	2	2	1	1	1	0	1	0	0	0	0	2	0	1	0	0
589	2	23	3	4	8	1	1	10	4	1	1	8	1	1					3	5			7		1	1	1	2	1	1	1	1	1	3	1	1	1	3	3	3	3	0	0	3	3	2	3	2	2
590	1	23	3	4	8	1	1	10	3	1	2	1	6	1					3	1			7		2	3	3	3	3	2	4	2	2	4	2	2	3	1	0	2	1	2	2	2	1	1	1	1	1
591	2	25	3	4	8	2	2	10	2	1	4	1	6	1					3	1			7		2	3	3	3	3	3	3	3	3	3	3	3	3	1	1	1	1	1	1	1	1	1	1	2	2
592	1	23	3	4	8	1	1	10	1	2	3	1	6	1					1	5			7		2	3	3	3	3	1	2	2	2	1	1	2	1	0	0	0	0	0	0	1	2	0	2	0	0
593	1	24	3	4	8	1	1	10	1	1	4	1	6	1					3	5			4		2	3	3	2	2	2	1	2	2	1	2	2	1	1	1	0	0	3	1	1	3	1	1	2	0
594	1	23	3	4	8	1	1	10	2	1	3	1	6	1					3	5			7		2	3	3	1	1	1	1	1	1	1	1	1	1	0	0	0	0	0	0	0	0	0	0	0	0
595	1	24	3	4	8	1	3	10	2	2	1	1	6	1					3	3			7		2	1	2	4	1	3	1	3	4	4	1	5	3	0	0	3	0	0	0	0	0	3	0	3	0
596	1	25	3	4	8	2	1	1	2	1	4	1	6	1					3	5			6		2	3	3	1	1	1	1	1	1	1	1	1	1	0	0	0	1	1	1	1	1	1	1	0	0
597	1	23	3	4	8	1	1	10	1	2	3	1	6	1					3	5			7		2	3	3	2	2	1	3	3	3	1	1	2	1	0	0	0	0	1	0	0	1	0	0	2	0
598	2	20	3	1	10	1	1	10	1	1	3	1	6	1					3	1			7		2	3	3	1	1	1	1	1	1	1	1	1	1	1	1	1	1	2	3	2	2	0	1	0	2
599	2	19	3	1	10	2	1	10	1	2	2	1	6	1					3	1			4		2	3	3	2	3	1	1	1	1	3	1	2	2	0	2	1	2	2	1	0	1	2	0	2	2
600	1	24	3	4	8	2	1	1	1	1	3	1	4	1					3	5			7		2	3	3	1	1	3	3	3	1	1	1	1	1	0	0	1	1	1	1	0	1	1	1	0	0
601	1	22	3	4	8	1	1	10	1	1	2	8	1	1					3	5			6		2	2	2	1	1	1	1	1	1	1	1	1	1	2	3	1	1	3	0	0	3	0	0	0	0
602	1	25	3	4	8	2	1	10	2	1	2	1	6	1					3	5			7		2	3	3	1	1	1	2	1	1	1	1	1	2	0	3	1	2	1	1	0	1	1	1	0	0
603	1	23	3	4	8	2	1	10	1	1	2	4	4	1					3	3			7		2	3	3	3	2	1	2	1	2	2	1	2	2	0	1	1	1	1	0	1	2	1	1	2	2
604	2	20	3	1	17	2	1	10	1	1	3	1	6	1					3	5			7		2	3	3	4	3	3	2	3	3	2	3	2	2	0	0	1	0	1	0	0	2	1	1	2	0
605	2	20	3	1	17	2	1	10	2	1	3	1	6	1					3	5			7		2	3	3	4	4	2	4	2	1	3	3	3	4	1	2	2	2	1	2	1	1	2	2	2	2
606	2	20	3	1	10	2	1	10	2	2	2	1	6	1					1	1			6		2	3	3	4	3	3	4	4	4	4	3	3	3	2	1	2	2	2	2	0	2	1	2	0	2
607	2	21	3	1	10	1	1	10	1	1	2	1	6	1					3	5			3		2	3	3	3	2	2	4	4	2	4	4	4	4	1	3	2	3	0	2	0	0	3	2	2	3
608	2	21	3	1	10	2	1	10	2	1	3	1	6	1					3	5			1		2	3	3	3	3	3	3	3	3	4	3	3	3	1	2	2	1	1	1	1	1	2	2	1	1
609	2	21	3	1	10	3	1	10	4	1	3	1	6	1					3	5			8		2	3	3	5	5	3	3	4	3	3	3	2	3	1	1	1	1	1	0	3	1	2	2	3	3
610	1	24	3	4	8	1	1	10	1	1	3	1	6	1					3	1			7		2	3	3	1	1	1	1	1	1	1	1	1	1	0	0	0	0	0	0	0	2	0	0	0	0
611	2	22	3	4	8	1	1	1	2	1	1	1	6	1					3	5			7		2	3	3	3	3	3	3	3	3	3	3	3	3	1	1	1	1	1	1	1	1	1	1	0	0
612	2	20	3	2	7	3	1	10	2	1	3	1	6	1					3	5			1		2	3	3	2	3	2	3	3	2	3	4	2	3	1	2	1	1	2	1	0	2	1	1	2	2
613	2	23	3	3	7	2	1	10	2	1	3	1	6	1					3	1			7		2	3	3	4	3	3	3	4	3	2	2	3	3	2	2	3	2	2	3	2	2	2	3	1	1
614	1	23	3	3	7	2	1	10	2	2	3	1	6	1					2	5			4		2	3	3	1	1	1	2	1	1	2	1	1	1	1	1	0	1	3	0	0	3	0	0	0	0
615	2	22	3	3	7	2	1	10	2	1	3	1	6	1					3	5			7		2	3	3	2	2	2	1	2	1	1	2	2	2	1	2	0	1	1	0	0	2	0	0	2	2
616	2	23	3	3	7	3	1	10	1	1	3	1	6	1					3	1			1		2	3	3	3	2	4	3	2	2	4	3	4	5	3	0	3	1	0	0	1	0	3	1	2	3
617	2	23	3	3	7	2	1	10	1	1	3	1	6	1					3	5			7		2	3	3	1	1	1	1	2	2	2	2	1	1	0	0	0	0	0	0	3	3	0	0	0	0
618	1	21	3	3	7	3	1	10	3	1	2	1	6	1					2	1			1		2	3	3	3	1	1	5	2	4	3	5	2	5	3	2	2	3	0	3	1	1	3	1	1	3
619	2	22	3	3	7	2	1	10	2	1	3	1	6	1					3	5			7		2	3	3	1	3	1	3	2	2	1	2	2	2	1	1	0	1	2	1	1	2	0	0	0	0
620	2	22	3	3	7	1	2	10	1	2	2	1	6	1					3	5			7		2	3	3	1	1	1	1	1	1	1	1	1	1	0	0	0	0	3	1	2	3	0	0	2	2
621	2	22	3	3	7	2	1	10	2	1	1	1	6	1					1	5			4		2	3	3	1	2	2	3	1	2	3	1	3	3	1	3	2	2	1	3	1	2	2	1	1	3
622	2	23	3	3	7	3	1	1	2	1	2	1	6	1					3	5			7		2	3	3	4	3	3	4	5	4	4	5	4	4	1	3	3	3	0	3	3	0	3	3	3	3
623	2	22	3	3	7	2	1	10	2	1	3	1	6	1					3	5			1		2	3	3	4	2	2	3	2	2	4	4	3	3	1	2	1	2	2	1	2	1	0	0	2	2
624	2	21	3	3	7	2	1	10	4	1	2	7	1	0	1	2	1	4	1	1	2	2	7	2	2	2	2	4	3	3	5	3	3	4	3	3	5	0	1	3	1	2	1	1	1	3	1	2	1
625	2	22	3	3	7	1	1	10	2	2	2	4	4	1					3	1			1		1	3	3	4	4	3	5	4	3	4	5	3	5	3	3	3	3	0	3	3	1	2	2	1	1
626	2	22	3	3	7	3	1	10	2	1	1	1	6	1					3	5			7		2	3	3	3	4	2	1	4	2	3	1	3	2	0	2	1	0	2	1	1	1	2	1	1	1
627	1	21	3	2	7	1	1	10	1	2	3	1	6	1					3	5			7		2	3	3	2	2	3	2	2	2	3	3	2	2	1	1	1	2	2	1	1	1	2	0	2	2
628	2	21	3	3	7	1	1	10	4	2	3	1	6	1					3	5			6		2	3	3	4	4	4	3	4	3	3	5	2	2	0	1	2	2	2	0	3	2	2	0	1	2
629	2	25	3	3	7	1	1	10	1	2	2	1	6	1					3	1			7		2	3	3	1	4	4	4	4	4	3	4	4	3	1	2	2	2	1	2	0	1	2	2	3	1
630	2	22	3	3	7	2	1	7	2	1	3	1	6	1					1	5			4		1	3	3	4	4	4	4	4	4	4	4	3	4	2	2	2	1	1	1	1	1	2	2	3	3
631	1	23	3	3	7	2	2	10	2	1	3	1	6	1					3	5			7		2	3	3	1	2	1	1	1	1	1	3	1	1	0	0	1	0	1	0	0	2	1	0	0	0
632	2	23	3	4	7	1	1	10	1	2	3	1	6	1					3	5			7		2	3	3	1	1	1	1	1	1	1	4	1	1	0	0	0	1	3	0	1	3	0	0	0	0
633	2	22	3	2	7	1	3	10	1	2	2	1	6	1					3	5			7		2	3	3	3	3	3	4	2	2	4	4	4	4	2	3	2	2	0	3	1	1	3	3	3	2
634	1	25	3	1	7	2	1	10	2	2	3	1	6	1					1	1			8		2	3	3	3	3	1	5	4	2	4	4	3	5	2	2	2	1	0	0	0	0	2	1	3	2
635	2	24	3	3	7	2	1	1	2	1	2	1	6	1					1	2			8		1	3	2	4	3	2	3	3	1	4	5	3	4	1	3	3	3	1	1	2	1	2	1	2	2
636	1	25	3	3	7	2	1	10	1	2	3	1	6	1					2	1			1		2	3	3	1	3	1	1	1	1	1	1	1	1	0	0	0	0	0	0	0	3	0	0	2	2
637	2	21	3	3	7	1	3	10	1	1	3	1	6	1					1	1			7		2	3	3	4	3	3	4	3	2	3	3	2	3	1	2	2	1	1	1	1	1	1	1	2	2
638	2	23	3	3	7	2	1	10	1	2	1	7	1	0	2	4	1	2	1	5	1	1	7	4	2	2	3	4	3	3	4	3	3	3	3	4	4	1	2	1	1	1	1	3	0	1	1	1	2
639	2	22	3	3	7	2	1	10	2	1	3	1	6	1					3	5			7		1	3	3	1	2	2	3	2	1	3	1	3	3	1	3	1	0	0	1	0	1	0	0	2	2
640	2	21	3	2	7	2	1	10	1	1	3	1	6	1					3	5			7		2	3	3	2	1	1	2	1	1	2	1	1	3	3	0	2	0	1	3	1	2	2	0	2	3
641	1	20	3	2	8	2	1	10	1	2	3	1	6	1					3	5			6		2	3	3	2	3	2	3	3	3	2	5	4	2	1	2	2	1	1	1	1	1	3	2	0	2
642	1	21	3	2	8	1	1	10	2	1	1	8	1	1					2	5			7		2	3	3	1	1	1	1	1	1	1	1	1	1	0	0	0	0	0	0	0	0	0	0	2	2
643	2	22	3	2	8	2	1	10	1	1	2	1	6	1					3	5			1		2	3	3	4	2	1	3	2	1	3	1	3	4	2	2	2	1	0	2	3	0	3	2	1	3
644	1	23	3	2	8	1	1	10	1	1	2	5	3	0	1	2	2		3	1	1	2	1	3	2	3	3	1	1	3	3	3	2	2	2	2	2	1	0	1	0	1	1	1	0	1	1	0	2
645	1	22	3	2	8	1	1	1	1	1	2	1	6	1					1	1			7		2	3	3	3	3	3	2	2	2	4	2	2	2	0	0	1	0	0	0	0	1	0	1	0	2
646	1	21	3	2	8	1	1	10	4	1	3	1	6	1					3	5			7		2	3	3	1	1	1	1	1	1	2	1	2	1	0	0	1	2	3	0	1	2	1	0	0	2
647	1	22	3	2	8	1	1	10	1	1	3	1	6	1					1	5			6		2	3	3	4	1	1	2	2	1	2	3	4	1	1	1	3	1	2	1	2	0	3	1	3	2
648	2	19	3	2	8	2	1	10	1	1	3	1	6	1					2	5			7		2	3	3	1	2	1	2	1	1	3	4	2	2	0	1	2	3	3	1	1	2	1	0	2	2
649	1	21	3	2	8	1	1	10	2	1	2	1	6	1					3	1			7		2	3	3	2	3	3	2	2	1	4	2	1	2	0	1	3	1	2	1	2	1	1	1	3	1
650	1	22	3	2	8	1	1	10	1	1	1	1	6	1					2	5			7		2	3	3	1	1	2	1	1	1	1	1	1	1	2	3	2	2	2	0	0	0	0	0	0	0
651	1	21	3	2	8	1	1	10	1	1	3	1	6	1					3	5			6		2	3	3	1	1	1	1	1	1	1	1	1	1	0	0	0	0	0	0	0	0	0	0	0	0
652	2	22	3	2	8	2	1	10	1	1	3	1	6	1					3	5			8		2	3	3	1	2	1	2	2	1	2	3	1	1	0	1	0	3	1	0	0	3	0	0	0	0
653	2	21	3	2	8	1	1	1	1	1	1	1	6	1					3	5			7		1	3	3	4	4	3	4	4	4	3	2	3	5	0	2	3	2	0	2	2	0	3	3	3	1
654	2	22	3	2	8	1	1	10	1	1	2	1	6	1					3	3			7		2	3	3	2	1	1	5	1	1	1	1	1	1	0	0	0	0	3	1	0	1	0	0	0	0
655	2	22	3	2	8	2	1	10	1	2	3	1	6	1					3	5			8		2	3	3	1	4	3	4	3	4	3	3	4	4	0	0	1	1	3	3	1	0	1	0	1	3
656	1	22	3	2	8	1	1	10	4	1	2	1	6	1					3	5			7		2	3	3	2	3	3	3	2	4	4	3	3	3	2	3	1	0	1	2	1	0	1	1	1	2
657	2	21	3	1	18	1	1	1	2	2	3	1	6	1					3	5			6		2	3	3	1	3	2	1	3	2	3	2	2	2	0	0	1	1	1	0	0	1	1	1	2	1
658	1	20	3	2	8	1	1	10	1	1	2	1	6	1					3	5			7		2	3	3	2	3	2	2	2	2	3	4	3	1	1	1	1	2	3	3	3	2	3	1	2	1
659	2	22	3	2	8	1	1	10	1	1	2	1	6	1					3	1			7		2	3	3	1	1	1	1	1	1	1	1	1	1	0	0	0	0	0	0	0	1	0	0	0	0
660	1	21	3	1	16	1	1	1	1	1	3	1	6	1					3	1			7		2	3	3	1	1	1	1	1	1	2	1	1	1	0	0	0	0	0	0	0	3	0	0	0	0
661	1	22	3	2	8	1	1	10	1	2	3	8	1	1					3	5			7		2	3	3	2	2	2	2	2	2	2	2	2	2	1	0	2	3	2	0	1	3	3	2	0	0
662	2	21	3	2	8	1	1	10	1	1	2	1	6	1					3	3			7		2	3	3	4	4	3	3	4	3	2	3	3	2	0	3	0	3	3	0	0	3	2	2	3	2
663	2	20	3	1	16	1	1	1	4	1	3	1	6	1					3	5			1		2	3	3	4	4	4	4	4	4	4	1	4	4	3	3	2	2	2	3	3	1	3	1	3	3
664	2	22	3	2	8	1	1	10	1	1	3	1	6	1					3	1			1		2	3	3	1	1	1	3	2	1	2	3	3	2	0	0	1	1	3	0	0	3	1	0	0	0
665	2	22	3	3	16	2	1	10	2	1	3	1	6	1					3	5			7		2	3	3	2	2	1	2	2	2	3	3	3	3	2	2	2	2	0	3	0	1	2	2	2	1
666	1	22	3	2	8	1	1	10	1	1	2	1	6	1					3	5			7		2	3	3	2	2	2	4	2	2	4	2	3	4	1	1	1	1	1	1	0	2	1	1	2	2
667	1	22	3	2	8	2	1	10	1	1	3	1	6	1					3	5			7		2	3	3	1	1	1	1	3	2	2	2	3	2	1	1	1	1	1	1	0	2	1	1	2	1
668	2	25	3	3	16	1	1	10	1	2	2	1	6	1					3	5			4		2	3	3	1	2	1	3	4	3	4	3	3	3	0	0	2	1	0	0	0	1	3	0	2	2
669	2	22	3	2	8	2	1	10	2	1	3	1	6	1					3	5			7		2	3	3	1	2	1	2	1	3	2	2	1	1	1	0	0	0	2	1	1	3	1	1	0	2
670	2	19	3	1	16	2	1	10	3	1	3	1	6	1					3	1			1		2	3	3	1	2	1	1	1	1	2	1	1	4	0	0	1	0	3	0	1	2	1	0	2	0
671	1	21	3	2	8	1	1	10	1	1	2	1	6	1					3	5			7		2	3	3	2	2	2	2	2	2	2	3	5	5	1	2	1	1	0	1	1	2	2	1	2	2
672	2	21	3	2	8	1	1	10	2	1	3	1	6	1					3	1			7		2	3	3	1	2	1	2	1	1	2	2	2	1	0	1	0	3	0	0	0	2	1	1	2	2
673	1	23	3	4	16	1	1	10	1	1	3	1	6	1					3	5			1		2	3	3	3	2	1	2	2	1	2	2	2	2	0	0	0	0	0	0	0	0	0	0	0	0
674	1	24	3	4	16	1	1	1	3	1	3	1	4	1					1	3			8		2	3	3	4	1	1	1	1	1	3	1	2	1	0	0	1	0	1	0	0	2	1	0	0	0
675	1	22	3	3	7	2	1	10	3	1	2	4	2	1					3	5			1		2	2	3	2	4	3	3	2	2	3	2	3	3	1	1	1	1	2	2	0	2	2	1	2	2
676	1	21	3	2	16	1	1	10	4	2	3	1	6	1					3	1			6		2	3	3	2	3	3	3	3	3	2	3	3	3	0	0	0	0	0	0	0	0	0	0	0	0
677	1	20	3	2	16	1	1	10	4	1	2	1	6	1					3	5			1		2	3	3	2	2	1	2	2	1	2	2	2	1	0	0	0	0	0	0	0	2	0	0	2	0
678	2	21	3	2	16	1	1	10	2	1	3	1	6	1					3	5			7		2	3	3	1	1	1	2	2	1	2	3	4	1	0	0	0	1	3	2	0	3	0	2	0	0
679	1	21	3	2	18	1	1	1	1	1	2	1	6	1					2	5			1		2	2	3	4	3	2	5	3	3	3	2	3	2	1	1	1	1	1	1	2	1	2	1	2	2
680	1	22	3	2	16	2	1	10	1	1	3	1	6	1					3	5			1		2	3	3	1	2	1	2	1	1	2	4	1	1	0	0	0	0	0	0	0	0	0	0	0	0
681	1	24	3	4	16	1	1	10	1	1	1	1	6	1					3	1			2		2	3	3	2	2	2	2	1	2	2	1	1	2	0	0	0	0	3	1	1	1	0	0	2	2
682	2	22	3	2	16	1	1	10	3	1	1	1	6	1					3	1			7		2	3	3	3	3	3	4	2	2	3	3	3	3	0	1	2	1	0	1	3	1	2	1	1	2
683	1	21	3	2	16	1	1	10	1	1	1	1	6	1					2	5			8		2	3	3	4	4	3	5	4	3	5	2	1	5	0	3	3	3	3	1	3	0	3	1	1	2
684	1	21	3	2	16	2	1	10	3	1	3	1	6	1					3	1			7		2	3	3	1	3	2	2	1	2	2	1	2	2	1	0	1	0	2	0	1	1	0	1	2	0
685	2	21	3	2	16	2	1	10	1	1	2	1	6	1					3	5			7		2	3	3	4	3	3	4	4	3	5	3	4	4	2	2	3	1	1	2	1	1	3	2	1	1
686	1	21	3	2	8	2	1	10	1	1	3	1	6	1					3	5			7		2	3	3	1	1	1	1	1	1	1	1	1	1	0	0	0	0	0	0	3	3	0	0	0	0
687	2	20	3	1	16	1	2	10	1	1	3	1	6	1					3	5			7		2	3	3	2	1	1	1	1	1	1	2	1	1	0	0	0	2	3	0	0	3	0	0	0	0
688	2	21	3	2	7	2	1	10	2	2	3	1	6	1					3	5			1		1	3	3	3	2	1	2	1	1	2	1	1	1	0	0	0	0	3	0	0	3	1	0	2	2
689	2	21	3	2	7	1	1	10	1	2	3	1	6	1					3	1			4		2	3	3	2	2	2	2	3	2	1	3	3	2	1	0	0	2	2	1	1	2	0	0	0	2
690	1	23	3	4	16	1	2	3	2	2	2	1	6	1					3	5			1		2	3	3	1	1	1	1	1	1	1	1	1	1	0	0	0	1	2	0	0	2	0	0	0	0
691	2	22	3	2	7	2	1	10	2	2	2	7	4	0	1	1	1	2	1	1	2	2	7	6	2	3	3	3	3	2	4	3	3	4	4	3	4	1	1	2	2	1	2	1	2	3	1	2	2
692	1	21	3	2	7	2	1	2	2	2	2	1	6	1					1	5			8		2	3	3	3	1	1	4	3	1	4	3	4	4	1	2	2	1	0	1	1	1	3	1	1	1
693	2	22	3	4	16	2	1	10	1	1	4	1	6	1					3	5			7		2	3	3	4	4	3	4	4	3	3	3	3	4	1	1	1	1	1	2	2	1	1	1	2	1
694	1	22	3	3	16	2	1	10	1	1	4	1	6	1					3	5			7		2	3	3	1	1	1	2	3	1	2	2	2	2	0	2	0	3	3	1	1	2	1	1	2	2
695	1	22	3	3	16	1	1	10	1	1	3	7	1	0	1	1	1	1	1	3	2	2	2	6	2	2	2	1	1	1	1	3	3	1	3	2	1	0	0	0	1	1	0	1	3	1	1	0	0
696	1	21	3	2	8	1	1	10	1	1	3	1	6	1					3	5			7		2	3	3	2	1	1	1	1	1	2	1	1	1	0	0	0	1	2	0	0	3	0	0	2	0
697	2	19	3	1	16	1	1	10	1	1	3	1	6	1					3	5			7		2	3	3	2	1	1	2	2	1	2	1	1	1	0	0	0	0	0	0	0	3	0	0	0	0
698	2	20	3	1	16	1	2	8	1	1	3	1	6	1					3	1			7		2	3	3	2	2	1	2	1	1	2	1	1	1	0	0	0	0	3	0	0	3	0	0	0	2
699	1	20	3	2	8	1	1	7	1	1	1	3	4	0	1	1	1	4	2	5	1	1	2	7	1	2	2	3	3	4	4	3	4	3	2	4	4	1	2	1	2	2	1	1	2	3	2	1	1
700	1	20	3	2	8	1	1	10	3	1	2	1	6	1					1	5			2		2	3	3	1	2	1	1	1	2	1	2	1	1	0	1	0	1	2	1	1	3	1	1	2	2
701	2	22	3	3	16	1	1	10	1	1	3	1	6	1					3	3			4		2	3	3	3	3	2	3	2	2	3	2	3	4	1	3	1	1	2	3	2	3	1	1	1	3
702	2	23	3	3	7	1	1	10	2	1	1	1	6	1					3	5			1		2	3	3	2	3	2	4	2	2	3	1	3	4	0	1	2	2	1	1	3	0	3	3	2	2
703	1	22	3	2	7	1	1	10	1	2	3	1	6	1					3	1			4		2	3	3	3	2	1	2	3	2	1	3	2	2	1	0	0	3	2	1	1	2	1	1	2	2
704	2	21	3	2	16	1	1	10	1	1	3	1	6	1					3	5			6		2	3	3	4	2	1	1	2	2	2	2	1	1	2	1	0	0	3	1	2	1	0	3	2	2
705	2	20	3	1	16	1	1	1	2	1	3	1	6	1					3	5			7		2	3	3	2	2	1	1	1	1	1	1	1	1	0	1	0	0	3	0	0	3	1	0	0	0
706	1	22	3	2	8	1	1	10	3	1	2	1	6	1					2	5			7		2	3	3	4	2	2	3	3	2	3	1	3	2	1	0	1	0	0	2	2	3	3	2	3	1
707	2	20	3	2	16	1	1	10	3	1	2	1	6	1					3	5			4		2	3	3	4	4	4	3	4	4	3	4	3	4	2	2	2	3	1	2	1	2	2	1	1	3
708	2	22	3	4	18	2	1	10	1	1	4	1	6	1					1	5			1		2	3	3	3	4	1	2	3	3	2	3	2	5	1	3	1	1	1	0	1	2	3	1	2	0
709	2	22	3	4	16	1	1	1	4	1	1	1	6	1					2	1			7		2	3	3	2	5	4	3	3	4	2	5	1	3	0	1	3	0	0	1	1	2	0	0	1	2
710	2	22	3	4	16	1	2	10	2	2	4	1	6	1					1	5			4		2	3	3	5	4	3	2	5	1	1	5	1	5	0	0	0	3	2	3	0	3	1	0	2	3
711	2	21	3	3	7	1	1	10	2	1	3	1	6	1					3	1			3		2	3	3	2	2	3	3	3	1	3	3	3	3	0	1	1	1	2	1	0	2	1	1	2	2
712	2	22	3	3	7	2	1	2	4	1	3	1	6	1					3	1			1		2	3	3	3	1	1	1	2	1	1	4	1	1	2	0	0	1	3	1	1	3	2	0	0	2
713	1	21	3	2	8	1	1	10	1	1	3	1	6	1					3	1			7		2	3	3	1	1	1	1	1	1	1	1	1	1	3	3	3	3	3	3	3	3	0	3	0	0
714	2	24	1	4	9	2	1	1	3	1	1	1	6	1					3	1			7		2	3	3	3	3	2	4	5	3	4	3	3	4	1	1	3	1	1	1	3	1	3	1	2	1
715	2	26	3	4	16	2	2	2	2	2	3	1	6	1					3	5			7		2	2	3	2	1	1	2	3	3	1	3	1	1	1	0	0	1	0	0	1	3	0	0	0	0
716	2	26	3	4	12	2	1	10	2	1	3	1	6	1					1	3			7		2	3	3	3	2	1	1	2	1	2	4	1	2	0	2	1	2	1	1	0	2	1	1	2	2
717	2	19	3	1	16	1	1	10	2	1	2	1	6	1					3	5			7		2	3	3	1	1	1	1	1	1	1	1	1	1	0	1	0	0	0	0	1	2	0	1	0	0
718	2	20	3	1	16	2	1	10	4	1	3	1	6	1					3	5			7		2	3	3	3	1	1	1	1	1	4	3	1	1	0	0	0	0	0	0	0	3	0	0	0	0
719	1	21	3	1	16	2	1	10	2	1	4	1	6	1					3	1			7		2	3	3	1	1	1	1	1	1	1	1	1	1	0	0	0	0	3	0	3	3	0	0	0	0
720	2	20	3	1	16	1	1	10	1	1	3	1	6	1					3	5			7		2	3	3	2	1	1	3	2	1	3	3	1	3	0	1	0	3	1	0	0	1	3	1	2	0
721	2	21	3	1	16	1	1	10	1	1	2	1	6	1					3	5			1		2	3	3	2	2	2	2	2	1	2	1	2	2	1	1	1	0	2	1	1	2	1	0	0	1
722	2	21	3	1	16	1	1	1	2	1	2	6	4	0	2	4	2		3	3			6	5	2	3	3	4	5	5	5	5	5	5	5	5	5	3	3	3	0	0	3	1	0	3	3	3	3
723	1	20	3	1	16	1	1	10	1	1	1	1	6	1					3	5			1		2	3	3	3	3	3	3	2	1	3	2	3	3	1	1	3	1	1	2	0	1	2	1	3	2
724	2	19	3	1	16	2	1	10	2	1	3	1	6	1					3	5			1		2	3	3	1	2	1	2	1	1	2	1	2	2	0	1	1	0	2	0	1	2	0	0	0	2
725	1	21	3	1	16	1	1	1	1	1	2	1	6	1					2	1			7		1	3	3	3	3	2	4	2	3	4	2	4	3	2	1	2	0	2	3	1	3	2	1	1	2
726	2	19	3	1	16	1	1	1	2	1	3	1	6	1					3	5			7		2	3	3	1	1	2	2	2	1	2	2	1	2	3	1	3	0	0	3	2	1	3	1	3	3
727	1	21	3	3	16	1	1	10	1	1	3	1	6	1					3	1			7		2	3	3	1	1	1	1	1	1	1	1	1	1	0	0	0	0	0	0	0	3	0	0	0	0
728	1	22	3	3	16	2	1	10	4	1	2	4	4	1					3	5			1		2	3	3	3	2	3	2	3	2	3	2	3	2	1	1	1	2	2	0	0	1	2	0	2	1
729	1	22	3	3	16	1	1	10	4	2	1	8	1	1					2	5			7		2	3	3	2	2	3	4	3	2	3	2	4	3	0	1	1	0	2	1	2	0	1	2	2	0
730	2	22	3	3	16	1	1	10	1	1	2	1	6	1					3	5			7		1	3	3	3	3	1	2	3	1	3	3	1	2	0	0	0	1	3	1	2	1	1	0	3	0
731	2	20	3	1	16	2	1	10	4	1	1	1	6	1					3	5			7		1	3	3	3	2	1	5	3	2	5	4	3	5	0	3	1	1	0	2	2	0	3	1	2	3
732	1	23	3	3	16	2	1	7	1	1	2	1	6	1					1	5			4		2	3	3	4	4	3	2	3	2	3	3	3	3	1	3	2	1	3	0	1	1	3	2	2	2
733	1	20	3	1	1	1	1	10	2	1	2	8	1	1					1	5			7		2	3	3	1	1	1	1	1	1	1	1	1	1	0	0	0	0	0	0	0	0	0	0	0	0
734	1	21	3	3	16	1	1	10	1	1	2	1	6	1					3	1			1		2	3	3	2	3	3	4	3	1	4	4	4	3	1	1	2	3	3	3	1	1	3	0	2	0
735	2	21	3	1	16	1	1	10	1	1	3	1	6	1					3	5			3		1	3	3	2	4	2	3	4	2	3	2	3	2	0	3	3	1	1	1	0	1	3	0	2	3
736	1	21	3	3	16	1	1	10	1	1	4	7	1	0	3	3	1	3	1	5			4	5	2	2	3	2	2	1	2	2	1	3	2	3	1	1	1	1	0	2	1	0	1	1	0	2	0
737	2	22	3	3	16	1	1	1	1	1	2	1	6	1					3	5			1		2	3	3	3	3	3	3	3	3	3	4	3	2	2	2	2	2	1	1	1	1	1	1	1	1
738	2	26	3	4	16	1	2	10	2	2	1	1	6	1					3	5			1		1	3	3	3	2	4	5	5	5	3	4	4	4	1	2	2	2	1	1	0	0	2	1	1	3
739	2	22	3	2	8	2	2	10	2	1	3	1	6	1					3	1			1		2	3	3	1	1	1	1	1	1	1	1	1	1	0	0	1	1	2	0	0	3	0	0	0	2
740	1	22	1	2	8	1	1	1	1	1	3	1	6	1					2	1			4		2	2	3	4	3	3	4	4	2	3	4	2	2	2	3	1	1	1	2	1	2	1	1	2	1
741	1	21	3	2	8	1	1	1	1	1	2	1	6	1					3	5			7		1	3	3	3	1	1	2	2	1	3	2	3	1	0	1	1	3	1	0	0	0	3	1	2	0
742	2	20	3	1	16	1	1	10	2	1	2	1	6	1					3	5			7		2	3	3	3	2	2	3	3	3	4	3	2	2	0	1	1	0	1	0	1	1	2	1	0	0
743	2	24	3	1	15	2	1	10	2	1	1	1	6	1					3	5			7		2	3	3	3	3	2	4	3	2	4	1	4	5	0	3	3	0	0	2	2	0	3	2	2	1
744	2	21	3	2	8	1	1	10	1	1	2	1	6	1					3	5			7		2	3	3	2	4	4	3	1	3	4	3	4	3	0	3	0	0	0	3	0	1	3	0	2	2
745	2	20	3	1	16	1	1	10	1	1	2	1	6	1					3	5			7		2	3	3	4	5	1	4	4	3	5	3	1	5	3	1	3	3	0	0	3	0	3	1	2	2
746	2	20	3	1	16	2	1	10	2	1	3	1	6	1					3	5			6		2	3	3	2	1	1	1	1	1	1	1	1	2	0	0	0	0	2	0	0	2	0	0	0	0
747	1	22	3	2	8	2	1	10	3	1	2	1	6	1					3	5			7		2	3	3	2	3	1	3	4	1	2	2	2	1	0	1	0	1	3	1	1	0	1	1	2	0
748	2	23	3	2	8	2	2	10	1	1	3	1	6	1					3	5			1		2	3	3	1	1	1	1	1	1	2	1	1	1	0	1	0	1	0	0	0	2	0	1	0	2
749	1	20	3	1	16	1	1	10	4	2	2	1	6	1					3	5			7		2	3	3	3	3	2	2	3	3	2	3	3	1	0	0	1	0	2	0	1	1	3	0	2	0
750	1	21	3	3	7	1	1	10	2	2	3	1	6	1					3	1			7		2	3	3	2	1	1	2	1	1	2	2	2	1	0	1	1	1	3	3	2	2	2	1	2	2
751	2	23	3	3	7	2	1	10	2	1	3	1	6	1					3	5			5		2	3	3	2	2	1	2	1	1	2	1	1	2	0	1	0	0	0	1	0	2	1	0	2	0
752	2	21	3	2	8	1	1	10	2	1	1	1	6	1					3	5			1		2	3	3	3	2	1	1	1	1	3	3	1	1	0	1	0	1	3	0	0	2	1	1	0	0
753	1	22	3	3	16	1	1	1	1	1	2	1	6	1					3	5			4		2	3	3	3	4	4	4	4	3	4	4	4	4	2	2	2	2	2	2	2	0	3	2	3	3
754	1	23	3	3	16	1	1	10	3	2	4	1	6	1					3	1			6		2	3	3	1	1	1	1	4	4	2	5	1	2	0	0	0	0	3	0	1	3	0	0	0	0
755	2	21	3	2	8	1	1	10	1	1	1	1	6	1					3	5			6		2	3	3	4	3	4	4	3	2	4	5	3	3	3	3	1	3	0	1	1	1	3	3	3	3
756	1	22	1	3	1	2	1	10	2	1	3	5	2	0	3	1	1	5	1	1	1	1	2	7	2	3	3	1	2	1	2	3	1	3	1	2	2	1	0	1	0	2	1	2	2	1	1	2	2
757	1	23	3	3	2	2	1	1	1	1	1	3	1	0	1	2	1	5	1	3	1	2	7	2	2	2	1	4	2	3	3	4	5	4	3	2	3	1	1	1	1	2	1	3	3	3	1	2	3
758	2	23	1	2	16	2	1	10	3	1	1	7	1	0	6	1	1	5	3	1	2	1	5	7	1	2	2	4	3	4	4	5	3	4	3	5	5	2	2	2	1	0	2	2	1	2	3	1	2
759	1	23	3	3	7	2	1	10	3	1	2	1	6	1					3	1			1		2	3	3	2	2	2	3	1	1	1	1	1	1	0	0	0	0	0	0	1	3	0	3	0	2
760	2	21	3	3	7	1	1	10	1	2	2	1	6	1					3	5			7		2	3	3	3	2	1	2	3	1	2	4	1	2	0	1	1	2	2	0	1	2	2	1	2	2
761	1	23	3	3	7	2	1	10	3	1	4	1	6	1					3	5			7		2	3	3	1	1	1	1	1	1	1	1	1	1	0	0	0	0	0	0	0	0	0	0	0	0
762	2	23	3	3	7	2	1	10	2	1	3	1	6	1					3	3			7		2	3	3	3	3	1	2	2	1	2	2	2	1	1	1	1	2	3	1	2	1	0	0	2	2
763	1	22	3	3	7	1	1	10	1	1	2	1	6	1					3	5			1		2	3	3	1	1	1	1	1	1	1	1	1	1	0	0	0	0	0	0	0	0	0	0	0	0
764	2	22	3	3	7	2	1	1	4	1	1	1	6	1					3	5			1		1	3	3	5	4	4	5	4	3	5	3	4	5	2	2	3	2	0	3	2	1	3	3	3	3
765	2	22	3	3	7	1	1	10	4	1	3	1	6	1					3	5			7		2	3	3	2	2	1	2	1	1	2	2	2	2	0	0	1	1	2	0	0	2	0	0	2	2
766	1	23	3	3	7	1	1	10	1	1	2	7	4	0	3	3	1	3	1	1			1	6	2	3	3	4	3	3	3	4	3	4	3	2	2	2	2	2	2	3	0	1	1	3	1	1	1
767	2	22	3	3	7	2	1	10	2	1	3	1	6	1					3	5			8		2	3	3	1	1	1	1	1	1	1	1	1	1	0	0	0	1	1	1	1	2	0	0	0	2
768	2	23	3	3	7	3	2	10	1	1	3	1	6	1					3	5			7		2	3	3	2	1	1	1	1	1	1	1	1	1	0	0	0	0	3	0	0	3	0	0	0	0
769	2	22	3	3	7	3	1	10	2	1	3	1	6	1					3	5			3		2	3	3	4	4	3	4	4	2	4	4	4	4	2	3	2	2	0	2	3	0	2	2	2	3
770	1	22	3	3	16	1	1	10	1	2	1	1	6	1					3	1			7		2	3	3	3	3	1	2	2	2	1	4	1	2	0	0	2	3	3	0	0	3	1	0	0	0
771	2	24	3	3	7	1	1	10	1	1	2	1	6	1					3	5			7		2	3	3	4	2	1	3	2	1	3	2	3	3	1	1	1	0	0	1	2	1	2	0	2	2
772	2	22	3	3	7	1	2	10	1	2	1	1	6	1					3	5			1		2	3	3	3	3	1	2	4	4	2	4	4	2	1	1	1	0	2	0	1	2	1	2	2	2
773	1	23	3	3	7	1	1	10	1	2	1	1	4	1					3	5			7		1	3	3	4	3	3	2	4	3	4	2	2	2	3	2	2	1	3	1	1	2	3	2	3	3
774	1	25	3	3	7	1	1	10	1	1	1	1	6	1					3	5			7		2	3	3	4	2	1	4	4	4	4	4	4	4	3	3	3	0	0	3	3	0	3	3	1	3
775	1	25	3	4	7	1	1	10	4	2	3	7	1	0	1	1	2		1	1	2	2	3	1	1	2	2	2	2	1	1	3	2	3	4	1	1	0	1	2	2	2	0	0	1	1	0	0	2
776	1	22	3	3	7	2	1	10	1	2	3	1	6	1					3	5			7		2	3	3	2	2	1	2	1	1	2	4	1	1	0	1	1	1	3	1	1	2	0	0	0	0
777	2	21	3	3	7	2	1	10	2	1	3	1	6	1					3	5			1		2	3	3	2	2	1	2	1	1	2	2	2	3	0	0	1	1	2	0	0	1	0	1	0	2
778	1	21	3	3	7	1	1	10	1	1	2	1	6	1					3	5			7		2	3	3	1	1	1	1	1	1	1	1	1	1	0	0	0	0	0	0	0	3	0	0	0	0
779	1	23	3	3	7	3	1	10	2	2	3	1	6	1					3	5			6		2	3	3	1	2	1	1	1	1	2	1	1	1	0	0	0	0	0	0	1	2	0	0	0	2
780	2	21	3	3	7	1	1	1	1	1	2	1	6	1					3	5			7		1	3	3	2	1	1	5	5	1	5	5	5	4	2	3	3	3	0	0	2	2	1	1	0	3
781	1	21	3	3	7	1	1	10	1	1	2	1	6	1					1	5			1		2	3	3	2	2	2	3	3	3	2	4	1	2	0	0	0	2	3	2	1	1	0	0	2	2
782	2	22	3	3	7	1	1	1	1	1	2	8	4	1					2	5			7		2	3	3	4	3	3	2	4	4	4	4	3	3	2	2	1	1	2	1	2	1	2	2	2	2
783	1	21	3	2	8	1	1	10	1	1	3	1	6	1					3	1			7		2	3	3	1	1	1	1	1	1	1	1	1	1	0	0	0	0	0	0	0	3	0	0	0	0
784	2	19	4	1	15	1	1	10	1	1	1	1	6	1					1	5			6		2	3	3	1	2	1	2	2	2	4	3	2	2	1	1	1	1	1	1	1	1	1	1	2	2
785	2	20	4	1	15	2	1	1	1	1	3	1	6	1					3	1			7		2	3	3	2	2	1	1	1	1	1	1	1	1	0	0	0	0	1	0	0	1	0	0	0	0
786	1	21	4	1	15	2	1	10	1	1	3	5	3	0	2	4	1	3	1	5	1	1	5	8	2	2	3	3	2	1	1	1	1	1	1	1	1	0	0	0	0	0	0	0	0	0	0	0	0
787	2	20	4	1	15	2	1	10	4	1	3	1	6	1					3	1			7		2	3	3	3	3	1	3	2	1	3	1	2	2	0	0	0	0	1	0	1	3	1	0	0	2
788	1	20	4	1	15	1	1	10	1	1	2	1	6	1					3	5			1		2	3	3	1	1	1	1	1	1	1	1	1	1	0	0	1	0	0	0	0	3	0	0	0	0
789	1	21	4	1	15	1	1	10	4	1	2	1	6	1					3	5			1		2	3	3	3	2	1	2	1	1	2	2	2	2	1	0	1	0	0	0	3	1	2	0	0	0
790	1	20	4	1	15	2	1	10	1	1	3	1	6	1					3	5			7		2	3	3	1	2	1	2	2	2	1	4	1	2	0	0	0	3	3	1	2	3	0	0	0	2
791	1	20	4	1	15	1	1	10	1	1	3	1	6	1					1	5			1		2	3	3	1	1	1	1	1	1	1	1	1	1	0	0	0	0	0	0	0	0	0	0	0	0
792	1	20	4	1	15	1	1	10	1	1	3	1	6	1					3	5			7		2	3	3	1	1	1	1	1	1	1	1	1	1	0	0	0	0	0	0	0	0	0	0	0	3
793	2	20	4	1	7	1	1	10	4	1	3	1	6	1					3	5			7		2	3	3	2	3	2	3	2	2	3	2	2	4	0	1	2	1	1	1	0	0	3	0	2	2
794	2	20	4	1	15	1	2	10	2	1	4	1	6	1					3	5			1		2	3	3	2	2	2	1	2	1	2	1	1	1	0	0	0	0	0	0	0	3	0	0	0	0
795	1	26	5	4	4	1	1	10	2	1	2	1	6	1					3	1			7		2	3	3	3	2	2	3	3	3	3	2	2	3	0	0	2	1	1	1	1	1	1	1	2	2
796	2	21	4	1	15	1	1	10	1	1	3	1	6	1					3	1			7		2	3	3	1	1	1	1	1	1	1	1	1	1	0	0	0	3	3	0	0	3	3	0	2	2
797	2	20	4	1	15	2	1	10	2	2	2	1	6	1					3	5			7		2	3	3	1	1	1	1	1	1	1	1	1	1	0	0	1	1	1	0	0	2	1	0	0	0
798	1	25	5	4	4	3	1	10	2	1	3	5	3	0	2	4	2		1	1	1	1	5	8	1	2	3	2	2	2	4	2	1	4	3	1	3	1	1	2	1	0	3	3	0	0	1	2	3
799	1	20	4	1	15	1	1	10	1	1	2	1	6	1					3	3			6		2	3	3	2	4	3	1	2	2	2	2	2	2	1	0	0	0	1	1	1	1	0	1	2	2
800	2	25	5	4	4	1	1	10	1	2	2	1	6	1					3	1			7		1	3	3	4	4	4	4	3	3	3	3	3	3	2	1	3	2	2	1	2	2	1	1	3	2
801	1	20	4	1	15	1	1	7	3	1	3	1	6	1					3	5			6		2	3	3	2	2	2	2	2	2	2	2	2	2	1	1	1	1	1	1	1	2	1	1	0	1
802	2	20	4	1	15	1	1	4	1	1	3	1	6	1					3	5			7		2	3	3	3	4	4	3	3	3	4	3	4	5	1	1	3	3	2	3	1	1	3	2	2	3
803	2	20	4	1	15	1	1	10	2	1	3	1	6	1					3	5			7		2	3	3	3	3	1	2	2	1	2	1	2	2	0	0	1	1	0	0	1	1	2	0	2	0
804	1	24	5	4	4	1	1	10	1	1	3	1	6	1					3	5			6		2	3	3	2	2	1	1	2	1	2	4	1	1	0	0	0	0	3	0	0	3	1	0	0	0
805	2	25	5	2	4	1	1	10	2	1	2	1	6	1					3	5			7		2	3	3	3	3	3	3	3	3	3	4	4	4	3	2	2	1	1	1	1	1	2	2	2	2
806	1	21	5	2	4	1	1	10	2	1	3	1	6	1					3	1			1		2	3	3	2	1	1	2	1	1	2	4	2	2	1	0	1	2	3	1	1	2	0	0	0	0
807	1	21	4	1	15	1	1	10	4	1	3	1	6	1					3	5			1		2	3	3	2	1	1	2	1	1	1	1	2	1	0	1	0	0	3	3	1	3	0	0	0	0
808	2	22	4	3	15	2	1	10	1	1	3	1	6	1					3	5			1		2	3	3	3	2	2	2	2	1	2	4	2	2	0	0	0	0	0	0	0	3	0	0	2	0
809	2	25	4	4	15	2	1	3	3	1	3	1	6	1					1	5			4		2	3	3	4	3	1	3	3	1	2	3	1	4	0	3	0	1	2	1	1	3	1	1	2	3
810	2	20	4	1	7	1	1	10	1	1	3	1	6	1					3	5			6		2	3	3	1	1	1	2	1	1	2	1	1	2	0	0	1	0	3	1	1	3	0	0	0	0
811	2	21	4	3	15	1	1	6	2	1	3	1	6	1					3	5			7		2	3	3	2	2	2	3	2	3	3	2	3	3	2	1	1	0	1	1	0	1	2	1	2	2
812	1	24	3	4	16	1	1	10	2	2	2	1	6	1					3	5			1		2	3	3	1	3	1	1	3	1	3	4	3	1	2	0	0	2	0	2	0	1	0	0	2	2
813	2	25	3	1	16	1	1	10	1	1	3	1	6	1					3	5			1		2	3	3	2	2	2	2	2	2	2	4	1	2	0	0	0	1	3	0	0	3	0	1	0	2
814	2	22	3	3	16	2	1	10	1	1	1	1	6	1					3	5			7		2	3	3	3	3	4	4	2	2	2	4	4	2	0	0	1	1	0	2	2	3	3	1	0	1
815	1	21	3	3	16	2	1	10	1	1	3	1	6	1					3	5			7		2	3	3	1	2	2	1	2	2	1	1	1	1	1	0	0	3	3	0	0	3	1	0	0	3
816	1	25	3	1	16	1	1	10	1	2	1	1	6	1					3	5			7		2	3	3	2	2	2	3	4	3	2	3	3	3	0	1	0	1	0	1	1	1	2	1	2	2
817	2	22	3	3	16	1	1	10	1	2	3	1	6	1					3	5			7		2	3	3	2	3	3	3	3	2	2	4	2	3	1	0	2	3	0	3	0	2	0	0	2	3
818	1	22	3	2	18	1	1	10	1	1	2	1	6	1					3	5			7		2	3	3	4	2	1	4	3	3	4	4	2	3	3	1	2	0	0	1	1	1	1	1	1	2
819	2	22	3	2	16	2	1	10	1	1	3	1	6	1					3	5			7		2	3	3	2	2	2	2	2	2	2	1	2	2	1	0	0	0	1	1	0	2	0	0	2	2
820	1	22	3	3	9	1	1	10	4	2	1	1	6	1					1	5			4		2	3	3	4	3	3	4	5	2	4	5	4	5	2	1	3	3	2	2	1	0	3	2	3	1
821	2	22	3	2	16	2	1	10	2	1	3	1	6	1					3	5			7		1	3	3	3	3	2	4	2	2	3	2	3	4	1	2	2	1	1	3	1	1	3	2	1	3
822	2	24	3	4	16	2	1	10	2	2	2	1	6	1					1	5			4		2	3	3	1	1	1	3	1	1	1	1	3	1	0	0	1	0	0	0	0	3	0	0	2	2
823	1	24	3	4	16	1	1	10	1	1	2	1	6	1					3	3			7		2	3	3	2	3	3	3	3	2	2	2	2	2	1	1	0	1	3	2	3	1	2	2	2	2
824	2	24	3	1	16	1	2	8	1	2	3	1	6	1					3	1			7		2	3	3	1	3	1	2	2	1	1	1	2	1	0	0	0	3	3	0	0	3	0	0	2	0
825	1	23	1	3	1	3	1	10	2	1	1	8	4	1					2	3			7		2	3	3	2	3	3	4	4	4	5	5	5	5	3	3	3	3	1	1	1	1	3	1	2	3
826	2	21	1	2	1	3	1	10	2	1	3	1	6	1					3	5			7		2	3	3	3	3	3	4	3	2	2	4	2	4	2	2	1	1	0	1	1	1	2	2	1	3
827	2	21	1	2	1	3	1	10	2	2	3	1	6	1					1	5			5		2	3	3	4	5	5	3	4	3	3	2	4	1	3	1	1	3	2	1	1	2	1	2	3	1
828	1	24	3	1	16	1	1	10	1	1	3	1	6	1					3	5			7		2	3	3	1	2	1	2	1	2	1	2	1	2	0	0	0	0	1	0	1	3	0	0	0	0
829	1	21	1	2	13	1	1	10	2	1	3	1	6	1					1	1			4		2	3	3	2	1	1	1	1	1	1	3	1	1	0	0	0	1	2	0	1	3	1	0	0	0
830	1	24	3	4	18	1	1	10	2	2	3	1	6	1					3	5			7		1	3	3	1	1	1	3	2	1	1	1	1	1	1	0	3	0	2	1	0	1	2	0	2	2
831	1	22	1	2	7	3	1	10	2	1	4	1	6	1					2	5			1		2	3	3	3	2	2	2	5	3	2	1	2	1	0	1	1	2	3	0	1	3	1	0	2	2
832	2	21	3	3	14	2	1	10	1	1	1	1	6	1					2	5			7		2	3	3	3	3	3	3	3	3	3	3	3	3	1	1	1	1	1	1	1	1	1	1	2	2
833	2	20	3	2	18	1	1	10	4	1	2	1	6	1					1	5			1		2	3	3	1	1	1	2	1	1	3	1	1	1	0	0	1	0	2	1	1	2	0	0	0	0
834	1	24	3	4	16	2	1	10	1	1	2	8	1	1					3	5			1		2	2	3	3	3	2	3	3	2	3	2	2	2	1	1	1	1	1	1	0	0	1	1	1	1
835	1	21	3	2	16	1	1	10	2	2	2	1	6	1					3	5			7		2	3	3	3	3	3	3	3	3	4	3	2	3	1	1	1	1	1	1	1	1	1	1	2	2
836	1	22	1	2	7	1	1	10	2	1	3	1	6	1					2	1			7		2	3	3	3	3	1	1	1	1	3	2	2	1	0	1	1	0	0	0	0	3	1	0	0	0
837	2	20	3	1	16	2	1	10	1	1	3	1	6	1					1	1			7		2	3	3	3	3	3	4	3	3	3	3	3	3	1	1	1	1	1	1	0	2	1	1	2	2
838	1	22	1	3	1	2	1	10	4	2	3	8	1	1					3	5			6		2	3	2	1	1	1	1	3	1	1	4	1	1	0	0	0	1	3	0	1	3	0	0	0	0
839	2	20	3	1	16	1	1	1	1	1	2	1	6	1					2	1			1		1	3	3	1	3	3	4	1	1	4	4	3	5	0	1	2	1	1	2	2	2	3	2	2	1
840	2	24	3	4	16	3	1	10	1	1	4	1	6	1					3	5			7		2	3	3	2	3	1	2	1	1	2	2	2	3	0	1	1	0	2	1	0	3	2	0	2	2
841	1	19	3	1	16	1	1	6	2	1	2	1	6	1					3	5			7		2	3	3	2	2	2	3	2	2	2	2	2	2	0	0	1	0	0	0	0	0	0	1	2	2
842	2	20	3	1	16	2	1	10	2	1	3	1	6	1					3	5			4		2	3	3	2	2	1	3	2	1	2	2	2	2	0	0	1	0	1	2	0	2	1	0	2	2
843	2	23	3	4	16	2	1	10	2	2	3	1	6	1					3	5			4		2	3	3	3	2	1	4	3	4	2	4	3	3	2	0	0	2	1	0	1	1	0	2	0	2
844	1	23	3	3	16	1	1	1	2	1	3	1	6	1					3	5			7		2	3	3	4	3	1	4	4	3	4	3	3	5	3	3	2	1	2	0	3	2	2	2	3	3
845	1	24	3	2	18	2	1	10	4	2	3	1	6	1					3	1			1		2	3	3	1	1	1	1	4	3	3	4	2	3	0	1	0	0	1	1	2	1	1	0	2	3
846	1	20	3	1	16	1	1	10	1	1	2	1	6	1					3	3			7		2	3	3	3	2	1	4	2	2	3	1	3	2	1	1	1	1	2	1	1	1	1	1	2	2
847	1	26	4	4	15	2	1	10	1	1	3	8	1	1					1	5			8		2	2	3	2	1	1	2	1	1	2	2	2	1	0	0	0	0	1	0	0	1	0	0	0	0
848	1	22	3	3	16	1	1	7	1	1	2	8	4	1					3	1			7		2	3	3	1	1	1	3	2	1	2	4	1	1	0	1	0	2	3	0	2	2	0	0	0	0
849	2	21	3	1	16	2	1	10	4	1	3	1	6	1					3	5			7		2	3	3	1	1	1	1	2	1	2	3	1	1	1	1	1	0	3	0	3	1	1	1	0	0
850	2	22	1	2	1	2	1	10	3	1	3	1	6	1					3	5			8		2	3	3	3	2	1	1	2	1	2	1	2	1	0	2	0	0	2	0	0	2	2	0	0	0
851	2	22	1	1	3	3	1	10	2	1	3	1	6	1					3	3			7		2	3	3	1	1	1	1	1	1	1	1	1	1	0	0	0	0	0	0	0	0	0	0	0	0
852	2	22	1	2	3	2	1	10	2	1	3	1	6	1					1	3			7		2	3	3	4	2	2	2	1	2	3	4	3	2	1	2	2	2	2	0	2	1	2	1	2	2
853	1	22	1	2	3	2	1	10	2	2	3	1	6	1					3	5			7		2	3	3	2	1	1	1	1	1	2	1	1	1	1	0	0	0	3	0	0	3	0	0	0	2
854	1	21	1	2	1	1	1	10	2	1	3	8	1	1					1	5			5		2	2	3	2	1	1	3	2	2	2	2	1	1	0	1	0	0	1	0	0	1	1	0	0	2
855	2	21	1	2	1	3	2	10	2	1	2	1	6	1					1	5			7		2	3	3	4	3	3	2	4	2	3	4	4	3	1	2	2	2	2	3	2	2	2	3	3	3
856	2	23	3	3	16	2	2	1	1	1	2	1	6	1					3	5			1		2	3	3	3	3	3	2	2	2	3	4	4	5	2	2	2	3	0	3	0	1	2	1	2	2
857	2	19	3	1	16	1	1	10	4	1	3	1	6	1					3	5			7		2	3	3	2	1	1	1	2	2	1	2	2	2	0	0	0	0	0	0	0	0	0	0	2	2
858	1	21	1	1	1	3	1	10	1	1	3	7	1	0	5	1	1	3	2	3	1	2	7	3	2	3	3	2	2	3	3	2	2	4	3	2	3	1	2	2	2	0	3	3	0	3	2	1	1
859	2	22	1	3	1	3	1	10	2	1	3	1	6	1					3	3			7		2	3	3	3	1	1	1	1	1	1	1	1	1	1	0	0	0	1	0	1	2	0	0	2	0
860	1	24	1	3	9	2	1	2	2	2	3	4	2	1					1	5			6		2	3	3	3	4	4	4	4	4	4	4	4	4	2	2	2	2	2	2	2	1	3	2	2	2
861	1	23	1	3	1	2	1	10	2	1	3	1	6	1					3	3			6		2	3	3	1	1	1	1	1	1	1	1	1	2	0	1	0	0	1	0	0	2	1	0	0	0
862	2	22	1	2	7	3	1	10	2	1	3	7	4	0	3	3	1	3	3	3			3	6	2	3	3	1	2	1	3	2	1	2	4	2	1	1	0	1	1	1	1	0	2	0	0	2	0
863	2	19	1	1	3	3	1	10	2	1	4	1	6	1					3	5			7		2	3	3	1	1	1	1	1	2	1	3	1	1	0	1	0	1	2	0	0	3	0	0	0	0
864	1	19	1	2	1	1	1	1	2	1	1	1	6	1					3	5			8		1	3	3	4	4	4	3	4	4	4	4	4	4	2	3	3	3	2	3	3	0	3	3	3	3
865	2	26	5	4	4	2	1	10	2	1	3	1	6	1					3	5			1		2	3	3	2	2	2	2	2	2	2	2	2	2	1	1	1	1	1	1	1	2	1	1	2	2
866	2	24	5	4	4	2	1	10	1	1	2	1	6	1					1	5			3		2	3	3	4	3	3	3	2	2	3	5	4	4	1	3	1	1	0	1	3	1	3	3	3	3
867	1	25	5	4	4	2	1	10	2	2	3	5	4	0	3	2	2		1	3	1	1	1	8	2	2	3	3	1	1	2	2	1	2	2	1	2	0	0	0	1	3	0	0	3	0	0	0	0
868	2	21	2	1	11	1	1	10	4	1	3	1	6	1					3	1			7		2	3	3	2	2	2	2	2	2	2	2	3	4	1	2	0	0	0	0	1	3	0	0	2	2
869	2	21	2	1	11	1	1	10	4	1	3	1	6	1					3	1			7		2	3	3	1	2	2	1	1	1	1	1	2	1	0	0	0	0	0	0	0	3	0	0	0	0
870	2	21	2	1	11	2	1	10	1	1	4	1	6	1					3	5			7		2	3	3	2	2	2	2	2	2	2	2	2	2	0	0	0	0	3	0	0	3	0	0	0	2
871	2	22	2	1	11	2	1	10	2	1	2	1	6	1					3	1			7		2	3	3	2	2	1	1	1	1	1	1	1	1	0	0	0	0	0	0	0	3	0	0	0	0
872	2	20	2	1	11	2	2	10	2	1	3	1	6	1					3	5			1		1	3	3	3	3	4	4	3	4	4	2	3	4	1	1	2	1	1	2	1	1	1	1	2	2
873	2	21	2	1	11	1	1	10	2	1	4	1	6	1					1	5			1		2	3	3	4	3	2	2	2	1	2	5	3	3	0	0	1	3	2	0	1	2	0	0	0	2
874	1	21	5	3	4	1	1	10	4	1	3	1	6	1					3	5			6		2	3	3	1	1	1	1	1	1	1	2	1	1	0	0	1	1	0	1	0	2	0	1	2	2
875	2	20	2	1	11	2	1	10	2	1	2	4	3	1					3	5			3		2	3	3	3	1	1	4	4	4	4	3	3	4	3	2	3	2	2	0	3	0	3	3	2	3
876	1	20	2	1	11	1	1	2	2	1	4	1	6	1					3	1			6		2	3	3	1	1	1	1	1	1	1	5	1	1	0	0	0	0	0	0	1	3	0	0	0	0
877	2	20	2	1	11	2	1	10	1	1	2	1	6	1					3	1			7		2	3	3	3	4	2	3	2	1	2	3	2	3	1	2	1	3	3	3	2	2	1	1	3	2
878	2	21	2	1	11	2	1	10	2	1	2	1	6	1					3	1			6		2	3	3	4	4	4	4	4	5	4	4	4	4	2	2	2	2	0	3	3	1	2	2	3	3
879	2	21	2	1	11	3	1	10	2	1	2	1	6	1					1	1			4		2	3	3	4	3	3	3	3	2	4	3	4	4	2	2	2	1	3	1	2	2	2	2	2	1
880	2	22	1	1	7	2	1	2	2	1	2	4	6	1					1	3			4		1	2	3	3	4	4	3	3	1	4	4	3	4	0	3	2	2	1	2	2	1	2	3	2	2
881	2	21	2	1	11	2	1	10	1	1	2	1	6	1					3	5			6		2	3	3	4	3	3	4	3	2	4	4	3	3	1	1	3	1	1	1	1	0	3	1	3	3
882	2	20	2	1	11	2	1	10	4	1	3	1	6	1					3	1			4		2	3	3	3	2	1	3	2	2	3	1	4	2	1	0	1	3	1	0	1	2	2	0	2	2
883	2	21	3	1	16	2	1	10	2	2	3	1	6	1					3	1			6		2	3	3	1	2	1	3	2	1	2	2	1	2	0	0	1	1	2	2	2	2	0	0	0	0
884	2	25	5	4	4	2	2	10	2	2	3	6	4	0	2	4	2		3	1			7	6	2	3	3	1	2	1	2	2	1	3	2	2	2	2	1	2	1	2	1	1	3	1	1	2	2
885	1	23	1	3	1	1	1	10	2	2	3	8	1	1					3	1			7		2	2	2	2	2	3	3	3	3	2	4	1	1	1	2	0	2	3	2	2	2	1	1	2	2
886	1	22	1	4	7	2	1	10	2	2	4	1	6	1					3	5			5		2	3	3	4	1	1	1	4	3	1	5	1	2	0	0	0	3	2	0	0	1	0	1	0	2
887	2	20	2	1	5	2	1	8	1	1	1	1	6	1					3	5			7		2	3	3	1	1	1	1	1	1	1	1	1	1	0	0	3	0	0	0	3	0	3	3	3	3
888	2	20	2	2	5	1	1	10	3	1	3	1	6	1					3	5			6		2	3	3	3	2	1	1	1	1	2	2	1	1	3	0	0	0	2	0	2	3	0	0	0	0
889	1	22	2	2	5	1	1	10	2	1	1	1	6	1					3	5			6		2	3	3	4	4	4	4	4	3	4	3	4	4	2	1	3	2	2	2	2	0	3	3	3	3
890	1	22	2	1	5	2	1	10	1	1	3	7	1	0	3	3	1	4	3	5			6	6	2	3	3	1	1	1	1	1	1	1	1	1	1	0	0	0	0	0	0	1	0	0	0	0	0
891	2	23	2	3	5	2	1	10	1	1	4	1	6	1					3	3			7		2	3	3	1	1	1	1	1	1	1	1	1	1	0	0	0	0	0	0	0	3	1	0	0	0
892	1	22	2	3	5	2	1	10	1	2	2	1	6	1					2	5			1		2	3	3	1	1	1	1	1	1	1	1	1	1	3	3	3	3	3	3	3	3	3	3	0	0
893	1	23	2	3	5	2	1	10	2	2	3	3	4	0	1	2	1	1	3	1	1	1	7	1	2	2	3	3	2	2	2	2	2	2	2	2	2	0	0	1	1	1	1	1	1	1	1	2	2
894	1	20	2	2	5	2	1	3	2	1	3	1	6	1					3	1			4		2	3	3	1	5	1	1	1	1	1	1	1	1	0	2	2	0	2	2	2	3	2	2	3	2
895	2	21	2	2	5	2	1	10	2	1	3	1	6	1					1	1			4		2	3	3	3	3	2	4	4	4	4	3	3	4	2	1	2	2	2	2	3	1	1	2	2	2
896	1	21	2	1	5	1	1	10	1	1	3	1	6	1					3	5			7		2	3	3	3	1	1	1	1	1	1	1	1	1	0	0	0	0	0	0	0	0	0	0	2	0
897	1	24	2	2	5	1	1	1	1	1	3	1	6	1					1	5			6		2	3	3	1	1	1	1	1	5	5	3	1	1	2	0	2	3	2	3	1	2	1	2	3	3
898	1	20	2	2	5	2	1	10	1	1	2	8	5	1					1	3			7		2	3	3	2	1	1	1	2	1	1	1	2	1	0	0	0	0	0	0	0	3	0	0	0	0
899	1	22	2	2	5	2	1	10	1	1	2	7	4	0	3	3	1	4	1	5			3	6	2	3	3	3	2	2	2	2	2	2	2	2	2	0	0	0	0	0	0	0	0	0	0	2	2
900	2	22	2	2	5	2	1	10	2	2	3	1	6	1					3	5			7		2	3	3	1	1	1	1	1	1	1	1	1	1	0	0	0	0	3	0	0	3	0	0	0	0
901	2	22	2	2	5	1	1	10	2	1	4	1	6	1					3	5			6		2	3	3	1	1	1	1	1	1	1	1	1	1	0	0	0	3	3	0	0	3	0	0	0	0
902	1	20	2	1	5	2	1	10	2	1	3	1	6	1					2	5			7		2	3	3	2	2	4	5	3	2	5	2	4	5	0	1	3	2	3	1	0	1	1	2	2	1
903	2	22	2	1	5	2	1	1	1	1	3	1	6	1					3	1			7		1	3	3	1	3	3	3	2	2	3	3	2	2	0	0	1	1	1	1	1	1	1	1	3	2
904	1	21	2	1	5	2	1	10	1	1	4	1	6	1					1	1			5		2	3	3	2	3	1	1	3	1	3	3	1	1	0	3	1	0	3	0	1	3	0	0	0	1
905	2	20	2	1	5	2	1	10	1	1	2	1	6	1					1	3			7		2	3	3	4	3	2	4	3	2	3	3	2	4	2	3	2	3	1	2	2	1	1	2	1	1
906	2	21	2	1	5	2	1	10	2	1	3	1	6	1					3	5			1		2	3	3	1	1	1	1	1	1	1	1	1	1	1	0	2	0	1	2	1	1	2	3	1	2
907	2	24	2	4	5	1	1	1	2	1	2	1	6	1					3	1			7		1	3	3	3	2	2	3	3	3	4	4	2	3	2	1	3	1	1	1	1	2	1	0	2	0
908	1	23	2	3	5	1	1	1	4	1	2	3	5	0	1	4	1	2	2	3	1	2	8	7	1	3	3	3	4	3	2	3	3	4	3	3	3	1	1	3	1	1	1	1	2	3	3	2	2
909	1	23	2	4	5	2	1	10	2	1	3	1	6	1					3	5			7		2	3	3	1	1	1	1	1	1	1	1	1	1	0	0	0	0	0	0	0	2	0	0	0	0
910	2	22	2	1	5	2	1	10	1	1	3	1	6	1					3	5			7		2	3	3	1	1	1	1	1	1	1	1	1	1	0	0	0	0	0	0	0	0	0	0	0	0
911	2	20	2	1	5	2	1	10	4	1	3	1	6	1					3	5			7		2	3	3	4	3	2	4	2	1	4	3	1	5	2	0	1	1	1	1	0	0	1	2	1	2
912	1	21	2	2	5	1	1	10	1	1	2	8	4	1					1	1			5		2	3	3	2	2	1	3	2	2	3	4	2	2	0	0	0	3	3	1	2	2	2	0	1	3
913	2	21	2	2	5	2	1	10	2	1	3	1	6	1					3	5			7		2	3	3	3	2	1	2	2	1	2	1	1	1	1	0	0	2	3	2	0	2	1	0	0	2
914	1	22	2	2	5	2	1	10	1	1	2	4	2	1					3	5			6		2	3	3	2	1	1	1	1	1	1	1	1	1	0	0	0	0	1	1	0	3	1	0	2	0
915	1	23	2	3	5	2	1	10	4	1	3	8	1	1					1	1			7		2	3	3	2	1	1	1	1	1	1	2	1	1	0	0	0	0	3	1	0	3	2	1	0	0
916	2	22	2	2	5	2	1	10	1	1	2	1	6	1					2	5			3		2	3	3	3	2	3	4	4	2	3	4	3	4	1	1	2	1	2	3	1	1	2	1	2	1
917	1	21	2	1	5	2	1	10	1	1	3	1	6	1					1	5			7		2	3	3	1	1	1	1	1	1	1	1	1	1	0	0	0	0	0	0	0	3	0	0	0	0
918	1	24	2	2	5	1	1	10	4	1	2	7	4	0	2	3	1	3	1	1	1	1	5	6	2	2	2	1	1	1	1	1	1	1	1	1	1	0	0	1	0	3	2	1	1	2	1	0	0
919	1	24	2	3	5	1	1	10	2	1	3	8	1	1					2	1			7		2	3	3	2	3	2	1	2	2	3	3	2	1	0	0	0	2	3	0	3	1	0	1	0	0
920	2	23	2	3	5	2	1	10	1	2	3	1	6	1					3	5			1		2	3	3	4	3	2	3	3	2	4	3	4	4	1	2	1	0	3	3	1	1	2	1	3	1
921	2	21	2	1	5	2	1	10	2	1	3	1	6	1					3	5			7		2	3	3	2	1	1	2	1	1	1	2	1	2	0	0	0	0	2	0	0	2	0	0	0	0
922	1	23	2	2	5	2	1	10	2	1	3	1	6	1					3	5			7		2	3	3	3	2	1	1	3	2	3	3	1	3	2	0	2	1	2	1	1	1	2	2	2	2
923	2	23	2	2	5	1	1	10	2	2	3	1	6	1					3	5			3		2	3	3	3	1	1	4	3	2	2	3	4	5	2	3	2	3	2	2	0	2	3	3	2	2
924	1	24	2	2	5	2	1	10	4	2	3	8	4	1					3	1			7		2	3	3	3	2	1	1	1	1	2	2	1	1	0	0	1	0	0	0	0	0	0	0	0	2
925	2	22	2	2	5	2	3	10	2	1	3	4	6	1					3	1			4		2	3	3	3	3	3	2	1	2	4	5	2	2	0	0	1	1	2	0	0	2	1	0	2	2
926	1	21	2	1	5	1	1	10	1	1	3	1	6	1					3	1			7		2	3	3	1	1	2	3	2	1	3	2	2	1	0	0	0	0	3	3	0	3	0	0	0	0
927	1	25	2	1	5	2	1	10	2	1	4	5	4	0	1	2	2		1	1	1	1	5	6	2	3	3	2	1	1	1	1	1	1	1	1	1	0	0	0	0	3	0	1	3	0	0	0	0
928	1	23	2	4	5	2	1	10	1	1	2	1	6	1					1	5			1		2	3	3	2	2	1	2	2	1	1	4	1	1	0	2	0	2	0	0	1	3	0	0	1	1
929	2	21	2	1	5	3	1	10	2	1	2	1	6	1					3	5			4		2	3	3	2	3	1	3	3	3	3	2	2	2	1	1	1	1	1	2	1	2	3	1	2	2
930	2	20	2	2	5	1	1	10	4	1	1	1	6	1					3	5			7		2	3	3	4	4	1	5	5	4	4	5	4	5	0	3	3	3	2	3	3	0	3	1	3	2
931	2	25	2	1	5	2	2	10	2	1	4	1	6	1					3	5			7		1	3	3	3	3	3	3	3	3	3	3	3	3	0	1	1	1	1	1	1	2	1	1	1	1
932	2	25	2	1	5	2	2	10	2	1	3	1	6	1					3	1			4		2	3	3	2	1	1	2	1	1	3	3	3	3	1	1	2	2	2	1	1	1	2	2	1	2
933	2	23	2	2	5	1	1	2	2	1	2	1	6	1					3	5			7		2	3	3	4	2	2	3	3	3	3	3	3	3	1	1	1	1	1	1	1	1	1	1	2	2
934	2	22	2	3	5	2	1	10	1	1	2	1	6	1					3	5			7		2	3	3	3	1	1	1	1	1	1	4	1	1	0	0	0	1	3	1	3	3	0	0	0	0
935	2	24	2	1	5	2	1	10	2	1	3	5	4	0	1	2	1	4	3	5	1	2	7	6	2	3	3	1	1	1	1	1	1	1	1	1	1	0	0	0	0	0	0	0	0	0	0	0	0
936	2	25	2	1	5	1	2	10	2	2	3	1	6	1					1	1			1		2	3	3	1	1	1	1	1	1	2	2	2	1	0	0	0	0	0	0	1	3	0	0	0	0
937	1	24	2	3	1	2	1	10	4	1	3	1	6	1					1	5			4		2	3	3	4	4	4	4	4	4	4	3	4	4	0	0	0	0	0	0	0	0	0	0	2	2
938	1	23	2	3	5	2	1	10	2	1	2	7	5	0	1	2	1	5	2	5	2	2	7	6	2	3	3	2	2	1	2	1	1	2	2	1	1	0	0	0	0	0	0	0	0	0	0	0	0
939	2	22	2	1	5	2	1	10	2	1	3	1	6	1					3	5			1		2	3	3	2	4	3	4	4	2	3	3	2	1	0	1	3	1	0	3	1	0	3	1	1	1
940	1	20	2	1	5	2	1	10	2	1	3	1	6	1					1	1			1		2	3	3	2	2	1	1	2	1	1	2	2	1	0	0	0	0	3	3	1	3	1	0	0	0
941	1	22	2	2	5	2	1	10	1	1	3	1	6	1					2	1			4		2	3	3	4	2	2	5	1	3	4	4	1	3	1	1	2	2	1	2	2	1	2	2	2	2
942	1	24	2	1	5	1	2	10	2	1	2	1	6	1					3	5			7		2	2	3	1	2	2	1	1	1	1	2	2	2	0	0	0	0	1	0	0	2	0	0	0	0
943	1	24	2	5	5	2	1	10	2	2	1	1	6	1					3	5			7		2	3	3	2	2	2	3	2	2	3	2	2	2	0	0	0	0	0	0	0	0	0	0	0	0
944	2	21	2	1	5	1	1	10	2	1	3	1	6	1					3	5			7		2	3	3	2	2	1	1	1	1	3	3	3	2	1	0	1	3	3	1	1	1	3	1	2	0
945	2	21	2	4	5	2	1	10	2	1	3	1	6	1					3	5			7		2	3	3	2	1	1	1	1	2	3	1	4	4	1	0	2	0	0	2	2	0	1	2	1	1
946	1	25	2	2	5	1	1	10	4	1	2	8	1	1					1	5			8		2	3	3	3	1	1	3	2	2	3	3	3	3	1	2	1	1	1	1	1	1	1	1	2	2
947	1	20	2	1	5	2	1	10	1	1	3	1	6	1					3	5			7		2	3	3	1	1	1	1	1	1	1	1	1	1	0	0	0	0	3	0	0	3	0	0	0	0
948	2	23	2	2	5	3	2	1	2	1	1	1	6	1					1	1			1		2	3	3	5	1	1	4	2	1	2	2	1	3	1	3	2	1	1	1	0	1	2	1	2	2
949	2	21	2	2	5	1	1	10	3	1	3	1	6	1					3	1			7		2	3	3	2	2	2	2	2	2	2	2	2	2	1	1	1	1	1	1	1	1	1	1	2	2
950	2	20	2	1	11	3	1	10	2	1	3	1	6	1					2	5			6		2	2	3	2	2	1	3	1	2	4	3	1	2	0	1	1	0	3	1	0	0	0	0	2	0
951	1	21	2	1	11	2	1	3	1	1	4	1	6	1					3	5			7		2	3	3	1	1	1	1	1	1	1	1	1	1	3	3	3	3	3	3	3	3	3	3	0	0
952	1	21	2	1	11	1	1	10	4	1	3	1	6	1					3	5			6		2	3	3	2	2	2	2	2	2	1	1	1	1	0	0	0	0	0	0	0	0	0	0	3	3
953	2	22	2	1	11	2	1	4	4	1	2	1	6	1					3	5			3		2	3	3	2	4	2	4	3	2	4	3	3	4	2	2	3	3	0	3	0	0	3	3	3	3
954	2	22	2	1	11	2	1	10	4	1	3	1	6	1					3	5			7		2	3	3	3	3	1	1	2	1	3	1	2	2	1	0	1	0	1	0	0	1	0	1	2	0
955	1	22	2	1	11	3	1	10	2	1	2	1	6	1					3	5			7		2	3	3	1	1	1	1	1	1	1	1	1	1	0	0	0	0	0	1	1	0	2	1	1	1
956	2	20	2	1	5	2	1	10	1	1	2	1	6	1					2	5			1		1	3	3	5	4	4	4	4	1	5	4	4	4	1	1	3	3	1	3	1	1	3	1	3	2
957	2	20	2	1	5	1	1	10	4	1	1	1	6	1					3	3			4		2	3	3	4	4	4	4	4	4	4	4	4	4	3	3	3	3	0	0	0	0	0	0	0	0
958	2	21	2	1	11	1	1	6	1	1	3	1	6	1					2	3			7		2	3	3	3	3	2	2	2	4	2	2	2	1	1	0	0	0	0	0	0	0	0	0	2	2
959	2	21	2	1	11	2	1	6	1	1	1	5	4	0	1	2	1	2	2	5	1	2	6	6	1	3	3	1	1	1	1	1	1	1	1	1	1	3	3	1	2	2	1	0	0	0	2	3	0
960	2	22	2	2	5	1	1	2	1	1	1	1	6	1					3	5			6		2	3	3	3	1	2	2	1	2	2	2	2	2	1	1	1	1	1	2	0	1	2	1	0	0
961	1	21	2	2	5	1	1	10	2	1	3	1	6	1					3	5			7		2	3	3	2	2	2	2	2	2	2	2	2	2	0	0	0	0	0	0	0	0	0	0	0	0
962	2	22	2	2	5	2	1	1	1	1	2	1	6	1					3	5			3		1	3	3	2	2	1	2	1	1	3	2	1	2	0	0	1	0	2	0	0	2	1	1	1	0
963	2	21	2	1	11	3	1	10	1	1	2	1	6	1					2	5			7		2	3	3	1	1	1	1	1	1	1	1	1	1	0	0	0	0	0	0	0	0	0	0	0	0
964	2	21	2	1	11	2	1	10	2	1	2	1	6	1					3	3			1		2	3	3	3	3	2	2	2	1	2	2	3	2	0	1	1	0	2	1	1	2	1	0	2	2
965	1	22	2	1	5	2	1	10	1	1	2	8	5	1					1	5			7		2	3	3	2	1	2	2	1	1	2	2	2	2	1	0	0	1	3	1	0	2	0	0	0	2
966	2	20	2	1	5	1	1	10	2	1	3	1	6	1					1	5			6		2	3	3	2	1	1	3	1	1	2	2	2	2	0	3	2	1	0	1	0	1	2	1	0	2
967	1	22	2	1	5	2	1	10	1	1	3	1	6	1					2	5			1		2	3	3	1	2	2	2	1	1	2	2	1	1	0	0	1	1	3	1	0	3	1	0	0	0
968	2	21	2	1	11	1	1	10	1	1	2	1	6	1					3	5			7		2	3	3	1	1	1	1	2	1	1	1	1	1	0	0	1	0	0	0	0	1	1	0	2	2
969	2	22	2	1	5	1	1	10	2	2	3	4	6	1					2	1			7		2	3	3	3	3	2	4	1	1	4	1	3	3	0	0	1	1	2	2	1	0	2	3	2	0
970	2	22	2	1	11	2	1	10	4	1	2	1	6	1					3	5			7		2	3	3	2	1	1	2	2	2	3	4	3	3	0	1	3	2	0	1	3	0	2	0	3	2
971	1	24	2	1	5	1	1	10	4	1	2	1	6	1					1	5			4		2	3	3	3	1	1	1	3	3	3	1	3	1	1	1	1	1	0	0	1	3	1	1	1	0
972	1	23	2	1	5	1	2	10	2	2	2	1	6	1					3	5			4		2	3	3	3	2	2	1	2	2	2	1	1	2	2	0	1	0	0	0	1	2	0	0	0	2
973	1	23	2	3	5	3	1	3	2	1	1	1	6	1					1	5			8		1	3	3	4	4	4	5	4	4	5	4	5	5	3	3	3	3	0	3	1	0	3	3	3	3
974	2	21	2	1	11	2	1	10	2	2	3	1	6	1					3	5			4		2	3	3	1	1	1	1	2	1	2	1	1	1	0	1	2	2	3	2	2	3	1	0	2	2
975	2	21	2	1	11	2	1	10	1	1	3	1	6	1					3	5			7		2	3	3	1	1	1	1	1	1	1	1	1	1	0	0	0	0	1	1	1	1	1	1	2	2
976	1	20	2	1	5	2	1	10	1	1	3	1	6	1					3	5			5		2	3	3	3	3	3	3	3	3	3	3	3	3	0	0	0	0	0	0	0	0	3	0	1	1
977	1	21	2	1	11	2	1	10	1	1	2	7	1	0	1	1	1	3	2	5	1	1	2	6	2	3	3	4	2	2	4	2	2	2	2	2	2	2	1	1	1	1	1	1	1	1	0	2	2
978	1	25	2	1	5	1	1	8	1	1	3	1	6	1					3	5			7		2	3	3	1	1	1	1	1	1	1	1	1	1	0	3	0	0	0	0	0	3	0	0	0	0
979	1	21	2	1	11	1	1	1	4	1	2	7	4	0	5	1	2		1	1	2	2	2	8	1	2	3	1	1	1	1	1	3	2	3	3	2	0	1	1	1	1	0	1	1	1	1	0	0
980	2	22	2	1	11	2	1	4	2	1	3	1	6	1					3	5			4		2	3	3	4	4	2	2	1	1	2	2	1	2	1	1	1	1	1	1	1	1	1	1	1	2
981	2	21	2	2	5	1	1	10	2	1	3	1	6	1					3	5			4		2	3	3	3	1	1	1	3	1	2	3	2	1	0	0	0	1	3	3	0	3	0	0	0	2
982	1	24	2	4	5	2	1	1	4	2	3	1	6	1					3	5			8		2	3	3	2	2	1	1	1	1	2	1	1	1	0	0	3	0	1	0	2	3	2	1	0	2
983	2	21	2	1	11	1	1	10	4	1	2	1	6	1					3	5			6		2	3	3	2	1	1	3	2	3	3	3	4	4	1	1	3	1	1	1	0	2	3	0	2	3
984	2	20	2	1	5	1	1	10	2	1	3	1	6	1					1	5			7		1	3	3	3	4	4	4	3	3	4	4	5	4	0	3	3	3	3	3	1	1	3	3	3	3
985	1	21	2	1	5	1	1	10	1	1	3	1	6	1					3	1			3		2	3	3	2	1	2	4	2	2	3	3	3	4	0	3	2	1	3	1	0	2	2	1	2	2
986	2	24	2	4	5	3	1	10	2	1	3	1	6	1					1	1			1		2	3	3	1	1	1	1	1	1	1	5	1	1	0	0	0	3	0	0	0	3	0	0	0	0
987	2	21	2	3	5	3	1	10	2	1	4	1	6	1					1	5			6		2	3	3	1	3	3	2	3	2	2	3	1	2	0	0	0	0	0	0	0	0	0	0	2	2
988	2	20	2	1	5	2	1	10	2	1	3	1	6	1					3	1			1		2	3	3	3	2	1	1	1	1	1	3	1	1	0	0	0	2	2	0	0	3	0	0	0	0
989	2	21	2	1	11	2	1	2	1	1	1	1	6	1					3	5			7		1	3	3	4	3	3	4	3	2	3	2	2	2	3	2	3	1	2	2	2	2	3	2	2	2
990	2	20	2	1	5	2	1	1	2	1	3	1	6	1					1	5			6		2	3	3	1	1	1	1	1	1	1	1	1	1	0	0	0	0	0	0	0	1	0	0	0	0
991	1	20	2	2	5	2	1	10	3	1	4	1	6	1					3	5			6		2	3	3	1	1	1	1	1	1	1	1	1	1	0	0	0	0	0	0	0	0	0	0	0	0
992	2	21	2	1	11	1	1	10	4	1	2	1	6	1					3	5			1		2	3	3	3	3	2	2	2	2	2	2	3	3	1	2	1	1	1	2	1	2	1	1	2	1
993	1	21	2	1	5	2	1	1	1	1	3	1	6	1					1	5			3		2	3	3	3	3	3	2	2	1	4	4	4	3	1	0	3	1	1	2	2	1	3	2	1	3
994	2	24	2	1	5	1	2	10	2	1	2	1	6	1					3	5			7		2	3	3	1	1	1	1	1	1	1	1	1	1	0	0	0	0	0	0	0	3	0	0	0	0
995	2	23	2	4	5	2	1	10	2	1	3	1	6	1					1	3			4		2	3	3	4	2	2	4	4	2	3	2	2	3	1	1	1	1	0	1	3	1	2	1	2	2
996	1	21	2	1	5	1	1	10	2	2	4	1	6	1					3	5			8		2	3	3	1	2	2	1	1	2	1	3	1	1	0	0	0	1	3	0	0	3	0	0	0	0
997	1	22	2	2	5	2	1	10	1	1	3	1	6	1					3	5			7		2	3	3	1	3	2	2	3	1	2	1	2	2	0	0	1	1	1	1	1	2	1	1	2	2
998	2	21	2	2	5	2	1	10	1	1	3	1	6	1					3	5			7		2	3	3	4	3	1	2	2	1	2	5	1	3	1	1	1	3	0	2	3	3	1	0	0	0
999	2	22	2	2	5	2	1	1	1	1	3	1	6	1					3	5			6		2	3	3	1	1	1	1	1	1	1	1	1	1	1	3	1	3	3	1	1	1	1	1	0	0
1000	2	21	2	1	11	2	1	10	1	1	3	1	6	1					3	5			1		2	3	3	2	2	1	1	1	1	2	2	2	1	0	0	1	0	0	0	3	1	0	0	0	0
1001	2	20	2	2	5	2	1	10	2	1	3	1	6	1					3	5			7		2	3	3	2	1	1	3	2	1	1	4	1	1	1	0	0	1	2	1	1	3	0	1	0	1
1002	2	21	2	1	11	2	1	10	2	1	3	1	6	1					3	5			6		2	3	3	1	1	1	1	1	1	1	1	1	1	0	0	0	0	0	0	0	0	0	0	2	2
1003	2	22	2	2	5	2	1	10	2	2	2	1	6	1					3	5			7		2	3	3	1	1	1	1	1	1	1	1	1	1	1	0	0	0	1	0	1	2	0	1	2	0
1004	2	20	2	2	5	2	1	10	2	1	3	1	6	1					3	5			1		2	3	3	1	2	1	2	1	1	1	2	1	1	1	0	1	0	2	1	0	2	1	1	0	0
1005	1	22	2	4	5	2	1	10	3	1	3	1	6	1					3	5			6		2	3	3	1	1	1	1	1	1	1	1	1	1	0	0	0	0	3	0	0	3	0	0	0	0
1006	1	23	2	2	5	2	1	10	2	1	3	7	4	0	2	3	3		3	1	2	1	1	6	2	2	2	1	1	1	1	1	1	2	2	2	2	0	1	0	1	2	0	0	2	1	0	2	2
1007	2	23	2	2	5	2	2	10	1	1	3	1	6	1					3	5			4		2	3	3	2	2	1	1	2	1	1	3	1	1	0	0	1	1	1	0	0	1	1	0	2	2
1008	2	23	2	1	11	2	1	10	3	1	3	1	6	1					3	1			1		2	3	3	3	2	2	2	3	1	2	2	3	2	2	0	0	1	2	1	1	2	0	0	1	1
1009	2	21	2	1	5	2	1	10	1	1	3	1	6	1					3	5			7		2	3	3	1	1	1	1	1	1	1	1	1	1	1	2	0	2	0	0	1	0	0	0	2	2
1010	1	23	2	2	5	2	1	10	1	1	4	1	6	1					3	5			7		2	3	3	1	1	1	1	1	1	1	1	1	1	0	0	0	0	0	0	0	0	0	0	0	0
1011	1	22	2	2	5	1	1	10	2	1	3	1	6	1					2	5			7		1	3	3	1	1	1	1	1	1	1	1	1	1	0	0	0	0	0	0	0	0	0	0	0	0
1012	1	20	2	1	5	2	1	10	1	1	3	1	6	1					3	5			7		2	3	3	1	1	1	1	1	1	1	1	1	1	0	0	0	2	3	2	2	2	0	0	0	0
1013	2	22	2	2	5	1	1	2	2	1	2	1	6	1					3	5			3		1	3	3	3	4	2	4	3	2	5	3	3	4	1	2	3	2	1	1	3	0	2	2	2	1
1014	2	20	2	2	5	1	1	10	1	1	4	1	6	1					3	5			6		2	3	3	1	1	1	1	1	1	1	1	1	1	0	0	0	0	0	0	0	0	2	0	0	0
1015	2	22	2	1	5	2	1	1	1	1	3	1	6	1					3	5			3		2	3	3	2	3	2	2	4	2	2	2	2	2	1	0	1	1	3	3	3	1	3	0	1	1
1016	2	23	2	4	5	2	1	1	2	1	3	1	6	1					3	5			7		2	3	3	1	1	1	2	2	2	4	2	1	4	3	3	3	3	3	3	3	2	3	3	3	3
1017	2	20	2	1	5	2	1	10	2	1	2	1	6	1					3	5			1		2	3	3	2	2	1	2	2	1	2	2	2	1	0	0	0	0	0	0	0	2	0	0	0	0
1018	2	22	2	2	5	2	1	10	1	1	3	1	6	1					1	5			6		2	3	3	1	1	1	1	1	1	1	1	1	1	0	0	0	0	0	3	0	3	3	3	0	0
1019	1	22	2	2	5	2	1	10	1	1	3	1	6	1					3	5			6		2	3	3	4	4	1	3	3	1	1	1	1	1	0	0	1	2	1	1	1	1	2	0	2	2
1020	2	23	2	2	5	2	1	10	1	1	3	1	6	1					1	5			7		2	3	3	3	2	1	5	3	3	2	1	5	1	1	1	0	3	1	0	0	2	1	3	0	2
1021	1	23	2	2	5	2	1	10	1	1	2	1	6	1					3	5			7		2	3	3	2	2	3	4	2	1	2	2	2	2	0	2	0	0	0	0	1	3	0	0	0	0
1022	2	22	2	2	5	1	2	10	3	1	3	1	6	1					3	5			7		2	3	3	3	3	2	2	3	2	3	3	3	3	2	2	1	1	3	3	2	1	2	0	1	2
1023	1	24	2	2	5	2	1	10	1	1	3	1	6	1					3	5			7		2	3	3	3	3	3	1	1	1	3	1	1	3	1	2	1	2	1	1	2	1	3	1	2	2
1024	1	21	2	2	5	2	1	10	3	1	1	1	6	1					3	5			7		2	3	3	3	3	1	2	1	2	2	1	1	2	2	3	0	0	1	2	0	2	3	2	0	1
1025	2	21	2	2	5	1	1	10	1	1	3	1	6	1					3	5			7		2	3	3	1	1	1	1	1	1	1	1	1	1	0	0	0	0	1	1	1	3	1	1	2	0
1026	1	20	2	2	5	1	1	10	2	1	3	1	6	1					3	5			7		2	3	3	1	1	1	1	1	1	1	2	1	1	0	0	0	0	0	0	0	0	0	0	0	0
1027	1	22	2	2	5	1	1	10	2	2	3	1	6	1					3	5			1		2	3	3	3	4	3	5	3	2	4	3	4	5	1	2	2	1	1	2	1	0	3	1	1	2
1028	1	23	2	4	5	2	2	10	4	1	3	5	5	0	1	1	2		3	3	1	2	7	2	2	2	3	1	3	3	2	2	2	3	3	2	3	0	0	1	1	1	1	1	0	0	0	0	0
1029	2	23	2	4	5	1	1	1	2	1	2	1	6	1					3	5			7		2	3	3	2	1	1	2	1	1	2	1	1	3	0	0	1	0	0	0	0	2	0	0	0	0
1030	2	23	2	2	5	3	1	10	2	1	2	1	6	1					2	5			5		2	3	3	3	1	1	3	2	1	3	4	2	3	0	1	1	1	2	3	1	2	1	0	2	1
1031	1	22	2	4	5	1	2	10	3	2	2	4	6	1					1	1			4		2	3	3	3	1	1	2	3	3	3	4	1	3	0	0	0	2	2	1	1	3	0	2	0	0
1032	2	22	2	1	11	2	1	10	1	1	1	1	6	1					2	5			6		1	3	3	2	5	5	5	2	3	5	3	5	4	3	1	3	3	2	1	0	0	0	1	3	2
1033	2	20	2	2	5	2	1	10	2	1	3	1	6	1					3	3			7		2	3	3	1	1	1	1	1	1	1	1	1	1	0	0	0	0	0	0	0	0	0	0	0	0
1034	2	21	2	1	5	2	1	10	4	1	3	1	6	1					3	5			7		2	3	3	1	3	3	3	1	1	1	1	1	1	3	0	0	2	3	2	0	1	1	3	0	3
1035	2	21	2	2	5	2	1	10	4	1	1	1	6	1					3	5			6		2	3	3	1	1	1	1	1	1	1	1	1	1	3	3	3	3	3	3	3	3	3	3	3	3
1036	2	22	2	2	5	2	1	10	3	1	3	7	5	0	1	2	1	3	1	5	2	2	7	6	2	3	2	3	2	1	3	1	2	3	2	1	2	2	1	1	0	3	1	0	2	1	1	2	1
1037	1	23	2	5	5	1	1	10	4	1	3	1	6	1					3	5			1		2	3	3	1	1	1	1	1	1	3	1	1	1	1	1	0	0	1	0	1	1	0	0	0	0
1038	2	21	2	1	5	1	1	10	2	1	3	1	6	1					1	5			7		2	3	3	1	2	1	1	1	1	1	2	1	1	0	0	1	0	3	1	1	3	1	0	2	0
1039	1	24	2	3	5	2	1	10	4	1	4	1	6	1					3	5			6		2	3	3	1	1	1	1	1	1	1	1	1	1	3	3	3	2	2	0	0	1	2	1	1	2
1040	2	19	2	1	5	1	2	10	2	1	3	1	6	1					3	5			6		2	3	3	4	4	4	5	3	3	4	4	5	4	1	3	2	1	1	3	2	1	3	2	3	1
1041	1	22	2	2	5	2	1	10	1	1	2	1	6	1					3	1			5		2	3	3	3	1	1	1	2	3	2	3	1	1	3	1	2	1	1	2	2	1	1	1	3	2
1042	1	21	2	1	5	1	1	1	4	1	3	1	6	1					1	1			7		2	3	3	4	2	1	1	1	1	1	5	1	1	0	0	0	3	3	0	1	3	0	0	2	2
1043	2	24	2	3	5	2	1	10	2	1	2	1	6	1					3	5			7		2	3	3	1	1	3	3	1	1	4	4	3	3	0	0	1	1	1	0	0	1	0	0	2	2
1044	2	22	2	2	5	2	1	1	4	1	2	1	6	1					1	5			7		2	3	3	4	1	2	2	3	2	2	3	2	1	0	1	2	1	1	2	1	1	2	1	2	2
1045	2	22	2	2	5	2	1	10	2	1	3	1	6	1					3	1			7		2	3	3	3	3	2	2	2	3	2	2	2	1	0	0	1	0	0	1	1	2	1	1	2	2
1046	2	23	2	4	5	2	1	10	2	1	4	1	6	1					3	5			4		2	3	2	1	1	1	1	1	1	1	1	1	1	1	0	0	0	0	0	0	3	0	0	0	0
1047	2	19	2	1	5	2	1	1	1	1	2	1	6	1					2	1			7		2	3	3	4	4	4	4	4	4	4	4	4	4	3	2	3	2	1	1	2	1	2	0	1	2
1048	1	23	2	4	5	2	1	10	1	1	4	1	6	1					3	5			7		1	3	3	2	1	1	3	1	1	3	1	1	1	0	0	1	0	0	0	0	0	0	0	2	2
1049	1	23	2	2	5	1	1	10	2	2	3	1	6	1					2	1			6		2	2	3	4	4	4	3	2	3	4	4	4	2	0	0	1	1	3	1	3	1	3	1	0	0
1050	2	21	2	2	5	3	1	10	2	1	2	1	6	1					3	3			7		2	3	3	3	3	2	3	2	1	4	4	5	3	0	3	1	1	0	2	0	2	3	0	1	3
1051	2	22	2	1	11	2	1	10	1	1	1	1	6	1					1	5			7		2	3	3	1	1	1	1	1	1	1	1	1	1	0	0	0	0	0	0	0	0	0	0	2	0
1052	1	22	2	1	11	2	1	10	1	1	3	1	6	1					3	5			7		2	3	3	1	2	1	1	1	1	1	1	1	1	0	0	0	0	0	0	0	0	0	0	0	0
1053	2	21	2	1	11	1	1	10	1	1	3	1	6	1					3	5			6		2	3	3	1	3	1	2	1	1	2	1	1	1	0	0	0	0	0	0	1	1	0	0	0	0
1054	1	21	2	1	5	2	1	10	4	1	4	1	6	1					3	5			6		2	3	3	2	2	2	2	2	2	2	2	1	1	3	0	0	0	0	0	1	0	0	0	0	0
1055	2	22	2	1	11	2	1	10	1	1	2	1	6	1					1	5			3		2	3	3	3	3	2	1	3	1	2	2	2	1	2	2	2	3	3	3	2	2	1	1	2	3
1056	1	23	2	2	5	2	1	10	1	1	3	1	6	1					1	5			7		2	3	3	3	3	3	3	3	3	3	3	3	3	1	3	1	2	2	1	1	1	1	1	2	2
1057	2	22	2	3	5	1	1	10	1	1	3	1	6	1					2	5			1		2	3	3	1	1	1	1	1	1	1	1	1	1	0	0	0	3	3	0	0	3	0	0	1	1
1058	2	22	2	2	5	2	1	10	2	1	3	1	6	1					3	5			6		2	3	3	2	3	1	3	2	1	3	1	4	4	0	2	1	3	0	3	2	0	2	3	2	3
1059	2	21	2	1	11	1	1	10	4	1	3	1	6	1					1	5			7		2	3	3	1	1	1	1	1	1	1	1	1	1	0	0	0	0	0	0	0	0	0	0	0	0
1060	2	20	2	2	11	2	1	10	2	1	2	1	6	1					3	5			7		2	3	3	4	2	1	4	4	3	3	2	5	5	0	0	2	1	0	1	1	1	3	1	2	0
1061	2	20	2	1	5	2	1	10	1	1	3	1	6	1					3	5			7		2	3	3	3	2	2	2	2	1	1	4	2	1	0	0	1	0	3	2	0	2	0	0	2	0
1062	2	20	2	1	11	1	1	10	3	1	3	1	6	1					3	1			7		2	3	3	2	1	1	3	1	1	3	1	1	2	0	0	1	1	3	1	3	3	1	3	0	0
1063	1	24	2	2	5	2	1	10	2	2	3	1	6	1					1	5			4		2	3	3	2	1	1	2	2	2	2	2	2	2	0	0	0	0	0	0	2	3	2	0	0	0
1064	2	21	2	1	11	1	1	10	1	1	3	1	6	1					2	3			1		2	3	3	1	1	1	1	1	1	1	1	1	1	2	0	0	0	0	0	0	0	0	0	2	0
1065	2	21	2	2	5	2	1	2	2	1	2	1	6	1					2	1			1		1	3	3	3	3	3	4	3	3	4	4	4	4	2	2	3	3	1	1	3	1	2	2	1	1
1066	1	21	2	1	5	1	1	1	1	1	3	1	6	1					3	5			7		1	3	3	1	2	1	3	1	1	2	2	1	1	0	0	2	2	1	0	0	0	1	1	0	0
1067	1	22	2	2	5	1	1	10	2	1	3	1	6	1					2	5			2		2	3	3	2	1	1	2	1	1	2	2	1	2	0	0	2	0	1	0	1	1	3	1	0	2
1068	1	25	2	4	5	2	1	10	2	1	2	1	6	1					3	5			7		2	3	3	1	1	1	1	1	1	1	1	1	1	0	0	0	0	0	0	0	0	0	0	0	0
1069	1	23	2	2	5	2	1	10	1	1	3	5	4	0	1	4	2		1	1	1	1	4	1	2	2	3	1	3	1	2	2	2	2	2	2	2	0	0	0	0	3	1	1	3	0	0	0	0
1070	2	21	2	2	5	2	1	10	4	1	2	1	6	1					3	5			2		2	3	3	3	1	2	4	2	1	2	1	1	2	1	2	2	0	2	1	2	2	1	2	0	0
1071	2	23	2	2	5	2	1	10	2	1	2	1	6	1					3	1			4		2	3	3	2	3	2	2	2	3	2	3	2	2	0	1	1	0	1	1	0	2	0	1	2	2
1072	1	22	2	2	5	2	1	10	3	1	3	5	1	0	1	2	3		1	1	1	2	1	2	1	1	1	2	2	2	2	2	3	2	2	3	3	0	0	0	0	0	1	0	1	0	1	0	0
1073	1	20	2	1	11	1	1	10	4	2	4	1	6	1					1	5			7		2	3	3	2	2	1	1	1	1	3	2	1	1	0	0	0	0	0	0	0	0	0	0	2	2
1074	2	19	2	1	11	2	1	10	1	1	3	1	6	1					3	5			7		2	3	3	1	2	2	1	2	1	1	3	1	1	0	1	0	1	0	0	1	2	1	0	0	0
1075	2	20	2	1	11	2	1	10	2	1	3	1	6	1					3	5			6		2	3	3	1	1	1	1	1	1	1	1	1	1	3	3	3	3	3	3	3	3	3	3	0	0
1076	2	21	2	1	5	2	1	2	3	1	4	1	6	1					2	1			5		2	3	3	3	3	2	3	2	1	2	4	2	2	0	1	1	1	1	1	1	2	1	1	1	2
1077	1	22	2	2	5	1	1	10	1	1	2	1	6	1					3	5			7		2	3	3	1	1	1	1	1	1	1	1	1	1	0	0	0	0	0	0	0	0	0	0	2	1
1078	2	20	2	1	11	2	1	10	2	1	3	1	6	1					1	5			1		2	3	3	3	1	1	2	2	1	2	1	2	1	0	0	1	0	1	1	0	2	0	0	0	2
1079	2	21	2	1	11	2	1	10	1	1	2	1	6	1					2	1			8		1	3	3	5	4	4	5	4	4	5	4	4	5	3	3	3	3	3	3	1	1	3	3	3	3
1080	2	22	2	1	11	1	1	10	2	1	2	1	6	1					3	5			1		2	3	3	4	4	4	5	4	4	5	3	4	5	3	2	3	2	1	2	2	0	3	2	3	3
1081	2	22	2	2	5	2	1	10	4	1	3	1	6	1					3	5			7		2	3	3	4	4	3	2	5	1	4	3	5	2	1	1	1	1	0	1	1	0	3	1	2	0
1082	2	21	2	1	11	2	1	1	1	1	2	1	6	1					3	5			7		2	3	3	2	2	1	2	1	1	2	1	1	2	0	1	0	1	1	1	0	1	0	0	0	0
1083	2	21	2	2	5	2	1	10	1	1	3	1	6	1					3	5			7		2	3	3	1	1	1	1	1	1	1	1	1	1	0	0	0	0	0	0	0	0	0	0	0	0
1084	1	21	2	1	11	1	1	10	4	1	1	1	6	1					1	5			6		2	3	2	1	1	1	1	1	1	1	1	1	1	0	0	3	0	1	0	0	1	3	0	3	0
1085	2	25	2	4	5	1	1	10	2	2	3	1	6	1					3	5			1		2	3	3	1	2	2	1	1	1	2	1	1	1	1	0	0	0	3	0	0	3	0	1	0	3
1086	2	21	2	1	14	2	1	1	4	1	2	1	6	1					1	5			6		1	3	3	4	3	3	4	4	3	4	3	4	4	2	2	3	3	2	2	2	1	3	3	3	3
1087	1	22	2	3	5	2	1	10	4	2	3	1	6	1					3	5			7		2	3	3	3	2	1	2	3	2	2	2	2	3	0	0	1	0	2	1	0	2	1	1	0	2
1088	2	23	2	4	5	2	1	10	4	1	3	1	6	1					3	1			4		2	3	3	3	2	1	3	3	2	1	2	1	2	1	1	0	1	2	3	2	2	1	1	2	2
1089	1	24	2	4	5	2	1	2	1	1	3	1	6	1					3	5			7		2	3	3	5	5	3	1	1	1	1	1	1	1	3	3	1	3	3	3	0	1	3	0	3	0
1090	2	24	2	4	5	2	1	10	1	1	3	1	6	1					3	5			6		2	3	3	1	1	1	1	1	1	1	1	1	1	0	0	0	0	0	0	1	1	0	0	2	0
1091	2	22	2	2	5	2	1	10	2	1	3	1	6	1					3	5			1		2	3	3	3	3	1	3	1	1	3	1	1	2	1	0	1	1	1	1	0	1	1	1	0	2
1092	2	21	2	1	11	2	1	10	4	1	3	1	6	1					3	5			1		2	3	3	3	3	2	2	1	1	4	2	3	2	0	0	1	0	0	0	1	3	0	0	2	3
1093	2	21	2	2	5	1	1	10	3	1	3	1	6	1					3	5			7		2	3	3	2	2	1	1	1	1	1	1	1	1	0	0	0	0	0	0	0	0	0	0	0	0
1094	2	22	2	3	5	2	1	10	1	1	2	1	6	1					3	5			4		2	3	3	2	1	1	2	1	1	1	2	2	1	0	0	0	0	0	0	0	3	0	0	0	2
1095	2	20	2	1	11	1	1	1	2	1	3	1	6	1					3	5			1		2	3	3	2	2	1	1	1	1	1	1	1	1	0	0	0	3	3	0	0	3	1	0	0	0
1096	2	24	2	1	5	1	2	10	2	1	2	1	6	1					3	5			1		2	3	3	4	4	3	4	4	4	5	4	4	4	1	2	3	3	0	3	3	0	3	3	3	3
1097	1	21	2	1	11	2	1	1	2	1	2	1	6	1					3	5			7		2	3	3	3	4	4	4	3	4	4	3	5	5	1	0	2	2	2	1	3	1	3	2	1	3
1098	1	25	2	3	5	2	2	10	2	1	4	1	6	1					3	5			7		2	3	3	2	1	1	1	1	1	1	1	1	1	0	0	0	0	0	0	0	3	0	0	0	0
1099	2	21	2	2	5	2	1	10	2	1	3	1	6	1					3	5			7		2	3	3	1	1	1	1	2	1	1	1	1	1	0	1	0	0	0	0	1	3	0	1	2	1
1100	2	23	2	4	5	2	1	10	2	1	3	1	6	1					1	5			1		2	3	3	2	3	1	2	1	1	2	1	2	1	0	0	1	0	3	0	0	2	0	0	2	2
1101	2	20	2	1	11	2	1	10	1	1	3	1	6	1					3	5			6		2	3	3	1	1	1	1	1	1	1	1	2	1	0	0	0	3	3	3	0	3	0	0	0	0
1102	1	22	2	2	5	2	1	10	1	1	3	1	6	1					3	5			7		2	3	3	3	2	2	1	1	1	2	3	1	2	0	0	1	0	3	0	1	3	1	1	1	2
1103	1	22	2	2	5	2	1	10	2	1	3	1	6	1					3	1			7		2	3	3	1	2	1	2	1	1	2	1	1	1	1	0	0	0	0	0	0	0	0	0	0	0
1104	2	20	2	1	11	2	1	10	2	1	1	1	6	1					3	5			7		2	3	3	3	3	2	4	2	2	4	2	4	4	2	1	2	1	0	1	2	0	2	2	1	1
1105	1	23	2	3	5	2	1	10	1	1	3	1	6	1					3	1			7		2	3	3	2	1	1	2	1	3	2	3	1	2	0	0	0	0	0	0	0	3	1	1	2	0
1106	1	23	2	2	5	1	1	10	3	2	3	1	6	1					2	3			1		2	3	3	1	1	1	1	1	1	1	1	3	1	0	0	0	0	0	0	0	3	0	0	2	2
1107	2	21	2	1	11	1	1	1	4	1	3	1	6	1					3	5			7		2	3	3	1	3	1	3	1	1	1	2	2	1	0	0	0	1	1	0	1	1	2	1	0	2
1108	2	21	2	2	5	2	1	10	2	1	2	1	6	1					3	1			7		1	3	3	3	1	1	3	2	1	3	3	4	4	1	1	2	2	3	3	2	2	2	3	2	3
1109	2	22	2	3	5	2	1	10	1	1	3	1	6	1					3	5			1		2	3	3	1	1	1	1	1	1	1	1	1	1	2	1	2	1	1	1	2	2	2	2	0	0
1110	2	22	2	2	5	2	1	10	1	1	3	1	6	1					3	5			7		2	3	3	2	3	2	2	2	2	2	2	2	2	1	1	1	1	1	1	1	1	1	1	0	0
1111	1	21	2	1	5	2	1	10	1	1	3	1	6	1					3	1			1		2	3	3	1	1	1	2	1	1	2	2	1	1	0	0	1	3	3	1	1	3	1	0	0	2
1112	2	20	2	1	11	2	1	10	4	1	3	1	6	1					3	5			4		2	3	3	1	2	1	1	1	1	2	1	2	1	0	0	3	0	3	0	1	0	3	0	0	0
1113	2	23	2	3	5	3	1	6	2	1	2	1	6	1					1	1			4		2	3	3	3	3	1	2	2	1	3	1	1	1	0	0	1	0	0	0	1	3	1	0	1	2
1114	2	21	2	1	5	2	1	10	1	2	3	1	6	1					3	5			1		2	3	3	3	3	2	3	3	3	2	3	3	3	1	2	1	1	3	1	1	0	1	1	2	2
1115	2	22	2	3	5	1	1	10	2	1	3	1	6	1					3	1			1		2	3	3	1	1	1	1	1	1	1	1	1	1	0	0	0	0	0	0	0	0	0	0	0	0
1116	2	20	2	1	11	3	1	10	2	1	3	1	6	1					3	5			6		2	3	3	1	1	1	1	1	1	1	1	1	1	0	0	0	0	0	0	0	0	0	0	0	0
1117	1	25	2	4	5	1	1	10	2	2	3	1	6	1					1	5			7		2	3	3	3	1	1	1	1	1	1	1	1	1	0	0	0	0	0	0	0	3	0	0	0	0
1118	2	22	2	2	5	2	1	10	2	1	2	1	6	1					3	5			1		2	3	3	3	2	2	3	2	1	3	2	2	3	0	0	0	1	0	1	0	1	2	0	2	2
1119	1	23	2	3	5	2	1	10	1	1	2	8	1	1					2	1			7		2	3	3	2	1	1	2	2	1	2	2	2	3	1	0	1	0	0	1	0	0	0	1	2	2
1120	2	21	2	1	11	1	1	10	3	1	3	1	6	1					3	5			6		2	3	3	3	2	1	3	2	2	3	2	2	2	0	1	1	0	2	1	1	0	1	0	0	2
1121	2	21	2	1	11	2	1	10	3	1	3	1	6	1					3	5			7		2	3	3	2	2	2	2	2	1	2	1	2	1	0	0	0	0	0	0	0	3	0	0	0	0
1122	1	21	2	2	5	1	1	10	4	1	3	1	6	1					3	5			5		2	3	3	1	2	1	1	1	1	2	2	1	2	0	1	0	1	3	1	0	1	0	0	0	0
1123	1	22	2	2	5	2	1	10	1	1	3	8	1	1					3	5			1		2	2	3	2	2	1	2	1	1	4	2	5	4	1	0	1	1	3	0	0	0	1	0	0	0
1124	2	23	2	3	5	2	1	10	1	1	3	1	6	1					1	5			6		2	3	3	5	5	5	5	5	5	5	5	1	1	3	3	3	3	3	3	3	3	3	3	0	0
1125	2	25	2	2	5	2	1	10	2	1	4	1	6	1					3	5			7		2	3	3	1	1	1	1	1	1	1	1	1	1	0	0	0	0	1	0	0	3	0	0	0	2
1126	2	21	2	1	5	2	1	10	1	1	3	1	6	1					3	5			7		2	3	3	1	1	1	1	1	1	1	1	1	1	0	0	1	0	0	0	0	0	0	0	0	0
1127	1	21	2	1	5	1	1	10	1	1	3	1	6	1					3	5			7		2	3	3	2	2	3	3	2	1	4	4	3	4	1	1	2	2	1	0	0	1	2	0	2	1
1128	2	25	2	1	5	2	2	10	4	1	3	1	6	1					3	5			7		2	3	3	1	1	1	1	1	1	1	1	1	1	0	0	0	0	0	0	0	0	0	0	0	0
1129	2	21	2	2	5	1	1	10	1	1	3	1	6	1					1	1			6		2	3	3	1	4	1	5	1	2	2	1	1	2	0	0	0	0	0	0	0	0	0	0	0	0
1130	1	20	2	1	5	1	1	10	1	1	3	1	6	1					3	5			7		2	3	3	2	2	2	2	2	1	3	4	3	2	0	1	2	3	3	0	1	1	2	1	2	2
1131	1	23	2	2	5	2	1	10	1	1	3	1	6	1					3	5			7		2	3	3	1	1	2	1	2	1	1	1	1	1	0	0	0	0	0	0	0	2	0	1	0	0
1132	2	20	2	1	5	1	1	10	1	1	2	1	6	1					3	5			7		2	3	3	3	2	1	1	1	1	4	2	1	1	1	1	1	1	3	0	0	3	3	1	2	2
1133	2	21	2	3	5	1	1	10	2	1	3	1	6	1					3	5			7		2	3	3	1	2	3	3	2	3	4	3	4	5	2	1	2	1	1	1	1	1	1	1	2	2
1134	1	22	2	2	5	2	1	10	2	1	1	1	6	1					3	5			6		2	3	3	1	1	1	1	1	1	1	1	1	1	3	3	3	3	3	3	3	3	3	3	0	0
1135	2	19	2	1	11	3	1	10	1	1	4	1	6	1					2	5			6		2	3	3	3	2	2	2	2	2	2	2	1	2	0	0	0	0	3	3	0	3	0	0	2	0
1136	1	24	2	4	5	2	1	10	1	1	2	7	4	0	3	3	1	3	2	3			2	6	2	2	3	2	2	2	2	2	2	2	2	2	2	0	0	0	0	0	0	0	0	0	0	0	2
1137	2	21	2	2	5	2	1	10	1	1	2	1	6	1					2	1			1		2	3	3	4	4	3	3	2	2	2	3	3	3	1	2	1	1	1	2	1	1	3	1	2	1
1138	2	21	2	1	5	3	1	10	2	2	4	1	6	1					3	5			7		2	3	3	2	2	1	3	2	1	3	2	3	3	1	2	2	1	0	1	0	2	3	2	2	2
1139	1	19	2	1	11	2	1	10	2	1	2	1	6	1					3	5			7		2	3	3	1	4	3	4	4	2	2	2	2	2	0	0	1	1	1	1	1	1	3	0	2	1
1140	2	23	2	4	5	2	1	10	1	1	2	1	6	1					3	1			7		2	3	3	1	1	1	3	2	3	5	1	2	3	1	2	1	1	2	2	1	1	0	0	2	2
1141	2	21	2	1	11	2	1	10	2	1	2	1	6	1					3	1			7		2	3	3	1	2	1	3	2	2	3	2	2	2	1	1	2	1	1	2	0	1	1	1	2	0
1142	1	19	2	1	5	1	1	10	1	1	2	1	6	1					1	5			7		2	3	3	1	1	1	1	1	1	1	1	1	1	0	0	0	3	3	0	2	3	3	0	0	0
1143	2	21	2	2	5	1	1	10	4	1	2	1	6	1					3	5			1		2	3	3	2	2	2	4	3	3	3	2	3	5	1	0	1	1	1	1	2	1	1	1	2	3
1144	2	23	2	3	5	2	1	10	2	2	3	1	6	1					3	1			3		2	3	3	2	2	1	2	1	1	2	3	3	3	1	1	1	1	2	1	1	2	1	1	2	2
1145	1	21	2	1	5	1	1	10	4	1	2	1	6	1					3	5			7		2	3	3	3	3	1	2	3	2	3	2	2	3	1	0	1	0	0	0	1	3	0	3	1	0
1146	2	22	2	1	5	2	1	10	1	1	3	1	6	1					3	5			1		2	3	3	3	2	2	3	2	2	4	3	3	2	0	1	2	1	2	0	0	1	1	0	2	2
1147	2	19	2	1	5	2	1	10	1	2	2	1	6	1					1	5			6		2	3	3	3	4	4	3	2	1	3	4	3	3	1	1	1	2	1	3	1	2	3	1	1	0
1148	2	23	2	3	5	2	1	10	2	1	3	1	6	1					3	5			8		2	3	3	1	1	1	1	1	1	1	1	1	1	0	0	0	0	0	0	0	1	0	0	0	0
1149	2	23	2	2	5	2	1	10	1	1	3	1	6	1					3	5			7		2	3	3	1	1	1	1	1	1	1	1	1	1	0	0	0	0	3	0	0	3	0	0	0	0
1150	1	22	2	2	5	1	1	1	2	1	2	1	6	1					3	1			6		2	3	3	2	2	2	4	2	2	3	2	2	3	0	1	1	1	1	1	1	1	1	1	2	2
1151	2	19	2	1	11	3	1	10	2	1	3	7	5	0	2	3	2		1	3	2	1	7	8	2	2	3	1	1	1	2	1	1	1	2	1	1	0	0	0	0	1	1	0	3	0	1	0	0
1152	1	22	2	2	5	2	1	10	3	1	2	1	6	1					3	5			7		2	3	3	2	2	1	1	1	1	2	3	1	1	0	0	0	1	1	0	3	3	0	0	0	0
1153	2	21	2	1	5	1	1	1	4	1	2	1	6	1					3	5			6		2	3	3	1	2	3	1	1	1	2	2	3	3	1	0	3	3	3	0	0	2	3	1	2	1
1154	2	24	2	4	5	1	2	10	3	1	3	1	6	1					3	5			7		2	3	3	1	1	1	1	1	1	1	1	1	1	1	1	0	0	3	3	3	3	3	3	0	0
1155	1	21	2	2	5	2	1	10	1	1	2	1	6	1					3	5			7		2	3	3	2	2	4	4	2	2	3	5	3	3	1	1	1	3	2	1	1	2	1	1	2	0
1156	2	24	2	3	5	1	1	10	1	1	3	1	6	1					3	5			7		2	3	3	2	2	1	3	3	1	3	4	2	2	1	2	1	1	3	3	2	2	2	1	2	3
1157	2	21	2	1	11	2	1	10	1	1	3	1	6	1					2	5			7		1	3	3	3	3	3	2	2	2	4	3	3	1	1	0	2	2	3	2	0	2	1	0	1	2
1158	1	25	2	2	5	1	1	10	4	1	3	1	6	1					3	5			1		2	3	3	2	2	2	2	2	2	2	3	2	2	1	0	0	0	0	0	0	2	0	0	2	2
1159	2	21	2	2	5	1	1	10	2	1	3	1	6	1					3	5			7		2	3	3	3	3	3	4	4	4	3	3	4	3	2	2	3	2	3	1	2	2	2	2	2	1
1160	1	21	2	1	5	2	1	10	2	1	2	1	6	1					1	1			7		2	3	3	3	3	3	4	3	2	3	3	4	3	2	1	2	2	3	2	2	1	1	1	2	1
1161	2	21	2	1	11	1	1	10	2	1	3	1	6	1					3	5			7		2	3	3	3	4	2	1	1	1	2	1	1	2	0	0	0	0	1	0	0	1	0	0	2	0
1162	2	20	2	1	5	2	1	10	1	1	3	1	6	1					3	5			6		2	3	3	1	1	1	1	1	1	1	1	1	1	0	0	0	0	0	0	2	2	1	1	2	2
1163	2	22	2	1	5	2	1	10	1	1	1	1	6	1					3	5			8		2	3	3	2	3	3	2	3	2	3	2	3	2	1	1	1	0	1	1	2	0	0	0	0	2
1164	2	20	2	1	11	2	1	10	1	1	2	1	6	1					3	5			1		2	3	3	2	4	3	4	3	3	3	3	3	3	1	1	1	1	1	1	1	3	3	3	2	2
1165	2	24	2	2	5	1	1	10	1	1	3	1	6	1					1	5			6		2	3	3	2	4	3	4	3	5	5	4	4	4	0	2	3	3	3	3	1	0	3	1	3	1
1166	1	21	2	2	5	1	1	10	1	1	3	1	6	1					3	5			7		2	3	3	2	1	1	2	1	2	3	2	2	2	0	0	1	1	1	0	1	1	1	0	2	2
1167	1	25	2	1	5	1	1	3	2	1	2	4	6	1					1	5			7		1	2	3	1	1	1	2	1	1	1	1	1	1	0	0	0	0	0	2	0	0	0	0	0	0
1168	2	25	2	1	5	1	1	10	2	2	3	1	6	1					3	5			7		2	3	3	2	2	2	1	2	2	3	3	2	1	0	1	1	1	3	2	2	3	1	0	2	2
1169	1	22	2	2	5	2	1	10	1	1	3	1	6	1					3	5			4		2	3	3	3	2	2	2	3	1	2	2	2	2	0	0	1	0	3	2	2	2	1	1	2	2
1170	2	20	2	1	5	2	1	10	2	1	3	1	6	1					3	5			6		2	3	3	1	1	1	1	1	1	1	1	1	1	0	0	0	0	1	1	1	1	0	1	0	0
1171	2	21	2	1	11	1	1	10	2	1	2	1	6	1					3	3			6		1	3	3	4	4	4	5	4	3	4	3	5	5	3	3	3	0	0	3	2	0	3	1	3	3
1172	1	24	2	3	5	2	1	10	4	1	3	1	6	1					2	1			7		2	3	3	2	1	1	3	2	1	2	2	2	2	1	0	1	0	2	0	3	3	2	2	0	0
1173	2	20	2	1	11	2	1	10	1	1	3	1	6	1					3	1			7		2	3	3	4	2	2	1	3	1	2	3	2	3	1	2	0	0	3	2	2	2	1	0	2	2
1174	2	22	2	1	5	2	1	10	1	1	3	1	6	1					3	5			6		2	3	3	1	2	2	2	2	1	3	2	4	2	0	0	1	0	0	0	0	0	0	0	0	0
1175	2	21	2	1	5	3	1	10	2	1	3	1	6	1					3	5			7		2	3	3	3	3	2	3	2	2	3	3	2	4	1	2	2	1	0	2	2	0	2	1	2	2
1176	2	21	2	2	5	2	1	10	4	1	3	1	6	1					3	5			7		2	3	3	2	2	2	2	2	3	3	3	3	2	0	1	0	1	0	1	0	1	0	1	0	2
1177	2	20	2	1	11	2	1	1	1	1	2	1	6	1					3	1			7		2	3	3	2	2	2	2	2	1	4	5	5	5	3	1	3	3	1	1	2	0	3	3	3	3
1178	1	22	2	1	5	2	1	10	1	1	3	1	6	1					3	1			7		2	3	3	1	1	1	1	1	1	1	1	1	1	0	0	0	0	0	0	0	0	0	0	0	0
1179	1	22	2	2	5	2	1	10	3	1	2	4	4	1					1	1			8		1	3	3	5	4	4	4	4	4	5	3	4	4	2	2	2	2	2	2	2	2	2	0	2	2
1180	2	22	2	2	11	2	1	10	2	2	3	1	6	1					1	5			7		2	3	3	3	2	1	3	2	1	2	3	2	1	0	0	1	0	0	0	1	2	0	0	2	2
1181	1	24	2	4	5	2	1	10	2	1	3	8	1	1					3	5			1		2	2	3	2	1	1	2	2	1	3	3	4	2	1	0	2	1	3	2	0	2	3	0	0	2
1182	1	21	2	1	5	1	1	10	1	1	3	1	6	1					3	5			7		2	3	3	1	1	1	1	1	1	2	2	2	3	0	1	0	0	0	0	0	3	0	0	0	0
1183	1	22	2	1	5	3	2	10	2	2	1	7	1	0	6	1	1	5	1	5	2	2	8	4	2	2	3	4	1	1	4	3	2	4	3	3	3	0	3	3	1	1	0	3	2	3	1	0	2
1184	1	25	2	5	5	2	1	10	2	2	3	1	6	1					1	5			1		2	3	3	2	1	1	1	1	1	1	1	1	1	0	0	0	0	0	0	0	0	0	0	0	0
1185	1	22	2	1	5	2	1	10	2	1	3	1	6	1					3	5			1		2	3	3	2	1	1	2	1	1	2	1	1	2	0	1	1	1	3	1	1	3	2	0	2	2
1186	1	19	2	1	11	1	1	1	4	1	3	1	6	1					3	5			7		1	3	3	2	3	1	1	1	3	2	1	2	1	1	0	1	1	0	0	1	1	0	0	2	2
1187	1	25	2	2	5	2	2	1	1	1	4	5	4	0	1	1	1	3	1	5	1	1	5	7	2	3	3	2	2	2	2	2	2	2	2	2	2	0	0	1	1	1	0	0	0	1	1	1	0
1188	2	23	2	5	5	2	1	10	2	1	3	1	6	1					3	5			7		2	3	3	2	1	1	1	1	1	2	3	2	2	0	0	0	0	0	3	0	3	0	1	0	0
1189	2	20	2	1	11	2	1	10	2	1	3	1	6	1					3	5			7		2	3	3	1	1	1	1	1	1	1	1	1	1	0	0	0	0	0	0	0	0	0	0	0	0
1190	2	22	2	1	5	1	1	1	4	1	1	1	6	1					3	3			6		1	3	3	1	2	2	2	2	2	3	5	2	5	1	1	2	0	1	1	1	1	1	1	0	2
1191	1	23	2	2	5	1	1	10	4	1	3	1	6	1					1	5			4		2	3	3	1	3	3	4	3	2	4	5	5	4	1	0	1	2	1	1	2	3	0	2	1	1
1192	2	19	2	1	5	2	1	10	1	1	2	1	6	1					3	5			7		2	3	3	1	2	1	3	2	1	2	4	2	1	0	1	1	3	1	1	1	1	1	0	2	3
1193	2	20	2	2	5	2	1	10	1	1	3	1	6	1					3	5			7		2	3	3	1	2	1	1	2	1	1	1	1	2	0	1	0	3	3	0	0	3	0	0	0	0
1194	2	20	2	1	11	3	1	10	2	1	3	1	6	1					1	5			6		2	3	3	1	1	1	1	1	1	1	1	1	1	0	0	0	0	0	0	0	0	0	0	0	0
1195	1	24	2	4	5	2	1	10	2	1	4	1	6	1					3	5			7		2	3	3	1	1	1	1	1	1	1	1	1	1	0	0	0	0	0	0	0	0	0	0	0	0
1196	1	22	2	2	5	2	1	10	1	1	3	1	6	1					3	1			1		2	3	3	1	1	1	1	1	1	1	1	1	1	0	0	0	0	0	0	0	0	0	0	0	0
1197	1	20	2	1	5	1	1	10	3	1	2	1	6	1					3	5			7		2	3	3	4	4	4	4	4	4	4	3	3	3	1	0	3	1	2	0	0	0	3	3	1	1
1198	1	23	2	3	5	1	1	10	2	1	2	8	1	1					2	5			1		2	3	3	2	2	1	1	2	2	1	1	2	1	1	1	1	1	3	1	1	2	1	0	2	2
1199	2	23	2	2	5	1	1	10	4	2	2	1	6	1					1	3			6		2	3	3	1	1	1	1	1	1	1	1	1	1	0	0	0	0	0	0	0	3	3	0	0	0
1200	2	19	2	1	5	2	1	6	4	1	3	1	6	1					3	1			6		2	3	3	1	1	1	2	1	1	1	1	1	1	0	0	0	0	0	0	0	3	0	0	0	2
1201	2	22	2	2	5	2	1	10	1	1	3	1	6	1					1	5			7		2	3	3	1	1	1	2	2	1	2	1	1	1	0	0	0	3	1	3	0	3	0	0	2	2
1202	2	21	2	1	5	2	1	10	2	1	3	1	6	1					1	5			7		2	3	3	1	1	1	1	1	1	1	1	1	1	0	0	0	0	0	0	0	0	0	0	0	0
1203	2	22	2	2	5	2	1	10	2	1	3	1	6	1					3	5			7		2	3	3	1	1	1	1	1	1	1	1	1	1	1	0	0	0	1	0	1	0	3	3	2	2
1204	2	20	2	1	5	1	1	2	2	1	3	1	6	1					3	5			7		2	3	3	1	1	1	1	1	1	1	1	1	1	0	0	1	1	2	0	0	1	1	0	0	0
1205	2	24	2	5	5	2	2	10	2	1	3	1	6	1					3	5			6		2	3	3	1	3	1	1	1	1	3	1	1	1	3	3	1	1	3	3	3	3	1	3	0	0
1206	2	20	2	1	5	2	1	10	2	1	3	1	6	1					3	5			3		2	3	3	3	3	2	4	2	1	2	1	3	4	1	0	1	1	0	1	1	2	1	1	2	2
1207	1	21	2	2	11	1	1	1	1	1	3	1	6	1					3	5			1		2	3	3	4	3	2	3	3	3	3	2	1	2	0	0	0	0	0	0	2	0	0	0	2	0
1208	1	21	2	2	5	2	1	10	1	1	3	1	6	1					3	5			1		2	3	3	1	1	1	3	1	2	1	2	1	1	0	3	3	3	3	2	1	0	3	3	0	0
1209	1	21	2	1	5	1	1	10	1	2	3	1	6	1					3	5			1		2	3	3	3	2	1	3	4	4	2	3	1	2	0	0	0	0	1	0	0	2	0	0	0	2
1210	2	21	2	1	5	2	1	10	2	2	2	1	6	1					3	1			7		2	3	3	1	1	1	1	1	1	1	1	1	1	0	3	2	3	0	3	0	0	2	3	2	2
1211	1	20	2	1	5	2	1	10	1	1	3	1	6	1					3	5			7		2	3	3	1	1	1	1	1	1	1	1	1	1	0	0	0	0	2	0	0	3	0	0	0	0
1212	1	20	2	1	5	1	1	10	2	1	3	1	6	1					1	5			7		2	3	3	1	1	1	1	1	1	1	1	1	1	0	0	0	0	0	0	0	0	0	0	0	0
1213	2	22	2	2	11	2	1	10	3	1	3	1	6	1					3	5			6		2	3	3	1	3	3	3	3	3	3	3	3	3	1	1	1	1	1	1	1	1	1	1	1	1
1214	2	20	2	2	11	2	1	3	3	1	3	1	6	1					1	1			1		2	3	3	4	2	2	2	2	1	3	2	2	1	1	1	0	1	1	0	0	2	1	0	0	0
1215	2	22	2	3	5	2	1	10	2	1	3	7	5	0	1	3	3		3	5	2	2	7	8	2	3	3	4	2	2	2	2	1	1	1	2	1	1	1	0	0	2	0	3	1	1	1	0	0
1216	2	22	2	1	5	2	1	10	2	1	3	1	6	1					3	5			1		2	3	3	2	4	3	3	2	2	2	3	3	3	0	1	1	1	1	1	1	1	1	1	2	2
1217	1	20	2	2	5	2	1	10	4	1	3	1	6	1					3	1			7		2	3	3	2	2	1	3	3	1	3	2	2	3	1	0	1	1	1	1	0	2	1	0	2	0
1218	2	20	2	1	5	2	1	10	2	1	3	1	6	1					3	3			7		2	3	3	3	3	3	3	3	3	3	3	3	3	1	1	1	1	1	1	1	1	1	1	2	2
1219	2	21	2	2	5	2	1	10	1	1	2	1	6	1					3	5			7		2	3	3	3	4	3	4	3	3	3	4	3	4	0	2	2	2	2	1	1	1	2	1	1	1
1220	1	25	2	1	5	1	1	10	2	1	4	1	6	1					1	5			6		2	3	3	2	2	2	2	2	2	2	2	2	2	0	0	0	0	0	0	0	0	0	0	0	0
1221	2	19	2	1	5	2	1	10	1	1	2	1	6	1					3	3			6		2	3	3	3	3	1	4	3	1	3	2	4	4	1	2	1	1	3	1	0	1	1	1	0	1
1222	2	22	2	3	5	1	1	10	1	1	3	1	6	1					1	5			7		2	3	3	1	1	1	1	1	1	1	1	1	1	3	3	3	3	3	3	3	3	3	3	0	0
1223	1	23	2	3	5	2	1	10	1	1	3	1	6	1					1	5			1		2	3	3	1	1	1	4	3	1	3	2	2	4	1	1	1	1	0	1	1	2	3	2	1	1
1224	1	22	2	3	5	2	1	10	1	1	2	1	6	1					3	5			7		2	3	3	1	1	1	1	1	1	2	1	1	1	0	0	1	0	0	0	0	3	1	0	0	0
1225	1	24	2	4	5	2	1	10	2	1	4	1	6	1					3	5			7		2	3	3	5	1	1	1	1	1	1	2	1	1	0	3	3	2	1	3	3	3	3	3	3	3
1226	2	19	2	1	5	2	1	10	1	1	3	1	6	1					3	5			7		1	3	3	3	2	1	2	1	1	4	1	2	1	0	0	2	0	0	1	0	1	3	0	2	0
1227	1	22	2	2	5	1	1	10	3	1	2	1	6	1					3	5			1		2	2	3	2	2	2	2	2	2	2	2	3	2	0	0	0	0	3	0	0	3	0	0	0	0
1228	1	23	2	3	5	1	1	10	2	1	2	6	5	0	1	2	1	2	1	5	2		1	4	2	3	3	1	1	1	1	1	1	1	1	1	1	1	1	1	1	1	1	1	1	1	1	2	2
1229	1	24	2	4	5	3	1	1	2	1	3	1	6	1					3	5			1		2	3	3	1	1	1	1	1	1	3	1	1	3	0	0	0	0	2	0	0	0	0	0	0	0
1230	1	21	2	2	5	2	1	1	1	1	2	4	4	1					3	5			7		1	3	3	5	5	5	5	5	5	5	5	5	4	0	1	1	2	2	1	1	1	2	1	2	2
1231	2	23	2	2	5	2	1	10	4	1	2	1	6	1					3	5			5		2	3	3	1	1	1	1	1	1	1	1	1	1	0	0	0	0	0	0	0	3	0	0	0	0
1232	2	21	2	2	5	1	1	10	1	1	2	1	6	1					3	1			7		2	3	3	1	3	2	3	2	2	4	2	3	5	1	1	3	1	1	1	1	0	1	1	1	2
1233	2	21	2	2	5	3	1	10	1	1	3	1	6	1					3	5			7		1	3	3	4	3	3	3	3	3	3	3	3	3	1	1	1	1	1	1	1	1	1	1	2	2
1234	2	22	2	3	5	1	1	10	1	1	2	1	6	1					1	5			1		2	3	3	4	2	4	5	2	2	4	4	5	5	1	1	1	3	1	3	1	1	3	1	2	3
1235	2	21	2	2	5	2	1	10	2	1	3	1	6	1					3	5			7		2	3	3	3	3	2	2	2	2	2	2	2	2	0	0	0	0	0	0	0	0	0	0	2	2
1236	2	22	2	2	5	1	1	10	1	1	2	1	6	1					3	5			7		2	3	2	4	3	2	2	2	2	2	2	2	2	0	0	1	0	0	0	0	0	0	0	0	0
1237	2	20	2	1	5	1	1	10	3	1	2	1	6	1					3	5			6		2	3	3	2	4	2	3	2	2	4	4	3	3	1	0	1	1	1	0	1	2	1	1	2	2
1238	2	20	2	1	5	3	1	10	2	1	3	1	6	1					2	1			7		2	3	3	3	1	1	3	4	4	3	3	3	3	0	0	1	0	3	0	2	1	1	1	1	3
1239	1	25	2	1	5	2	1	10	2	1	3	8	4	1					2	3			4		2	2	3	1	1	1	1	1	1	2	2	2	1	0	0	1	0	1	0	0	3	0	0	0	0
1240	1	20	2	2	5	1	1	10	4	1	2	1	6	1					1	5			7		2	3	3	2	3	1	2	2	2	3	2	1	1	0	0	0	0	1	0	0	3	0	0	2	0
1241	1	23	2	2	5	2	1	10	4	1	4	1	6	1					3	5			4		2	3	3	1	2	1	1	1	1	2	4	2	1	0	0	0	3	3	3	1	3	1	1	0	2
1242	2	21	2	1	14	2	1	10	4	1	3	1	6	1					3	5			7		2	3	3	1	1	1	1	1	1	1	1	1	1	0	0	0	0	0	0	0	0	0	1	2	2
1243	1	21	2	2	5	1	1	10	1	1	3	1	6	1					3	5			7		2	3	3	1	1	1	1	1	1	1	1	1	1	0	1	3	2	3	1	3	3	3	3	2	2
1244	2	23	2	2	5	2	1	1	1	1	4	1	6	1					1	5			3		2	3	3	3	3	3	3	3	3	3	3	3	3	1	1	1	1	1	1	1	1	1	1	2	2
1245	1	21	2	2	5	1	1	10	2	1	4	1	6	1					1	5			7		2	3	3	1	1	1	1	1	1	1	1	1	1	0	0	0	0	0	0	0	0	0	0	0	0
1246	2	21	2	1	5	2	1	10	2	1	2	1	6	1					2	3			4		2	3	3	4	2	2	4	4	3	4	4	3	5	0	1	2	3	2	2	0	1	3	1	2	2
1247	1	22	2	1	5	2	1	10	3	1	2	1	6	1					3	5			7		2	3	3	3	3	3	4	3	3	3	3	3	3	1	1	1	1	1	1	1	1	1	1	2	2
1248	2	21	2	1	11	2	1	10	1	1	1	1	6	1					1	5			1		1	3	3	5	4	3	3	3	3	3	3	2	2	0	3	3	3	1	2	0	1	3	3	3	3
1249	1	23	2	3	14	2	1	10	1	1	3	5	5	0	3	2	2		3	1	1	1	1	8	2	2	3	1	1	1	1	1	1	1	4	1	1	0	0	0	3	3	0	3	3	0	0	0	0
1250	1	21	2	1	5	1	1	10	4	1	3	1	6	1					3	1			7		2	3	3	1	3	3	3	3	2	3	1	2	1	0	0	0	0	0	0	0	2	1	0	0	0
1251	1	23	2	2	5	2	1	10	2	1	3	8	1	1					3	5			7		2	3	3	1	1	1	1	1	1	1	1	1	1	0	0	0	0	3	0	0	3	0	0	0	0
1252	2	21	2	1	5	2	1	9	2	1	3	1	6	1					3	5			7		2	3	3	3	4	3	2	3	2	3	3	3	4	1	1	1	1	1	1	1	1	1	1	1	2
1253	2	23	2	4	5	2	1	10	1	1	1	1	6	1					3	5			7		2	3	3	3	2	1	2	2	1	1	1	1	2	0	0	0	0	2	0	0	3	1	0	2	2
1254	1	19	2	1	5	2	1	10	3	1	3	1	6	1					3	5			6		2	3	3	1	1	1	1	1	1	1	1	1	1	0	0	0	0	0	0	0	0	0	0	0	0
1255	1	21	2	1	5	2	1	1	2	2	3	7	1	0	3	3	1	3	2	5			1	6	2	3	3	3	2	2	2	3	2	2	4	1	1	0	0	1	0	1	1	2	1	1	1	2	2
1256	2	21	2	1	5	2	1	10	2	2	3	1	6	1					3	1			6		2	3	3	2	3	2	3	2	1	3	2	4	5	0	0	2	3	1	3	2	1	3	1	2	0
1257	2	20	2	2	5	2	1	10	2	1	2	1	6	1					1	5			6		2	3	3	2	3	2	3	3	3	3	3	3	3	0	1	1	1	1	1	2	0	3	2	2	2
1258	1	22	2	1	11	1	2	10	2	1	2	1	6	1					1	1			1		2	3	3	4	4	1	1	4	3	4	5	1	1	3	2	3	3	3	3	3	3	0	0	3	3
1259	2	21	2	1	11	1	2	10	2	1	2	1	6	1					1	5			1		2	3	3	4	4	1	1	4	3	4	5	1	1	3	3	3	3	3	3	3	3	0	0	3	3
1260	1	24	2	4	5	1	1	10	4	1	3	5	5	0	2	2	2		1	3	1	1	5	8	2	2	3	5	5	5	5	4	3	2	3	4	4	1	2	2	2	2	3	3	3	3	3	3	3
1261	2	21	2	2	5	1	1	10	4	1	1	1	6	1					3	5			7		2	3	3	4	1	1	4	4	4	5	5	5	5	1	1	3	1	1	1	1	1	3	1	1	2
1262	1	20	2	1	5	1	1	10	4	1	3	1	6	1					3	5			7		2	3	3	1	1	1	1	2	2	2	1	1	1	0	0	0	0	0	0	0	0	0	0	0	0
1263	2	20	2	1	5	1	1	10	2	1	2	1	6	1					3	3			4		2	3	3	1	1	1	1	1	1	2	4	1	1	0	0	0	2	1	0	0	1	0	0	0	0
1264	2	24	2	4	5	3	2	10	2	1	4	1	6	1					1	3			1		2	3	3	3	3	2	3	4	1	1	4	1	1	0	2	0	3	1	1	0	3	1	0	0	0
1265	1	23	2	3	5	2	1	1	2	1	4	8	1	1					1	5			6		2	3	3	3	1	1	1	2	2	1	1	1	1	0	0	0	0	0	0	1	3	0	0	0	0
1266	2	20	2	1	5	1	1	10	1	1	3	1	6	1					3	1			7		2	3	3	2	2	1	1	1	1	1	1	1	1	0	0	0	0	3	3	0	1	0	0	0	0
1267	2	22	2	3	5	2	1	10	2	2	2	1	6	1					3	5			6		2	3	3	4	4	4	4	4	3	5	3	4	5	2	1	3	2	1	1	2	2	1	2	3	3
1268	1	23	2	3	5	2	1	10	1	1	3	1	6	1					3	5			7		2	3	3	2	1	1	1	2	1	2	3	1	1	0	0	0	1	3	0	0	3	1	0	2	0
1269	1	22	2	4	5	1	1	10	4	1	3	5	1	0	1	2	1	5	3	5	1	2	1	7	2	3	3	1	1	1	1	1	1	1	1	1	1	3	2	2	2	3	3	3	3	2	2	0	0
1270	2	24	2	4	5	2	1	10	1	1	2	1	6	1					3	5			7		2	3	3	1	1	1	1	1	1	1	1	1	1	0	0	0	1	1	0	0	3	0	0	0	0
1271	1	20	2	1	5	1	1	10	4	1	3	1	6	1					3	5			1		2	3	3	3	4	3	4	3	2	4	4	3	3	0	0	1	3	3	0	0	1	1	0	0	0
1272	1	24	2	2	5	1	1	10	2	1	1	1	6	1					3	3			7		1	3	3	4	3	3	4	4	4	3	3	1	4	3	3	3	0	0	3	3	0	3	0	3	2
1273	2	20	2	1	11	1	1	10	2	1	3	1	6	1					3	5			6		2	3	3	1	4	1	3	1	3	3	2	2	3	0	0	0	1	1	1	0	0	1	0	2	2
1274	2	20	2	1	5	3	1	10	2	1	4	1	6	1					3	5			5		2	3	3	1	1	1	1	1	1	1	1	1	1	0	0	0	0	0	0	0	3	0	0	0	0
1275	2	21	2	2	5	1	1	1	1	1	1	1	6	1					3	1			7		2	3	3	4	4	3	3	3	3	4	3	3	2	0	1	2	1	2	3	3	0	2	0	3	2
1276	2	19	2	1	5	2	1	10	2	1	4	1	6	1					3	5			7		2	3	3	1	2	1	1	1	1	1	1	1	1	0	0	0	0	3	0	0	3	0	0	2	0
1277	1	22	2	2	5	2	1	10	3	1	3	1	4	1					1	5			5		2	3	3	1	1	1	1	1	1	1	3	2	1	0	1	1	1	1	0	0	2	0	0	0	0
1278	1	21	2	2	5	1	1	1	2	2	2	1	6	1					1	5			1		1	3	3	2	4	3	2	2	2	4	1	2	3	0	2	3	3	3	3	3	0	1	0	3	3
1279	1	25	2	2	5	1	1	1	1	2	3	1	6	1					1	3			5		2	3	3	2	3	3	2	4	4	4	3	4	3	1	1	0	1	2	3	2	2	2	2	0	1
1280	2	23	2	2	5	2	1	10	2	1	3	1	6	1					3	1			5		2	3	3	5	2	1	2	2	1	2	3	1	4	1	2	0	1	1	0	0	2	0	0	0	2
1281	2	21	2	1	5	3	1	10	2	1	3	1	6	1					3	5			4		2	3	3	2	1	1	2	1	1	1	4	1	1	0	1	0	2	3	0	0	3	0	0	0	2
1282	1	21	2	1	11	2	1	10	2	2	1	1	6	1					3	1			7		1	3	3	3	5	3	4	4	3	4	4	4	4	2	2	3	2	1	3	2	0	3	2	3	3
1283	1	22	2	2	5	2	1	10	4	1	4	1	6	1					3	5			7		2	3	3	1	1	1	1	1	1	1	3	3	1	0	0	1	1	1	1	0	3	0	0	0	0
1284	1	21	2	2	5	2	1	10	1	1	3	1	6	1					3	5			7		2	3	3	2	3	2	2	2	2	2	4	2	2	0	0	0	3	3	0	0	3	0	0	0	0
1285	1	22	2	2	5	2	1	10	1	1	3	1	6	1					3	5			7		2	3	3	1	1	1	1	1	1	1	1	1	1	0	0	0	0	0	0	0	3	0	0	0	0
1286	2	20	2	1	5	2	1	10	2	1	3	1	6	1					3	5			4		2	3	3	2	1	2	3	2	1	1	2	2	2	0	1	0	1	0	1	2	2	1	0	2	2
1287	1	25	2	2	5	2	2	10	2	2	3	1	1	1					3	5			7		2	3	3	1	1	1	1	1	1	1	1	1	1	0	0	0	0	0	0	0	0	0	0	0	0
1288	1	23	2	2	5	2	1	10	2	2	3	7	1	0	2	1	2		2	5	1	1	8	3	2	3	3	2	1	1	1	1	1	1	1	1	1	1	3	0	0	3	0	1	3	3	0	0	0
1289	1	22	2	2	5	1	1	10	1	1	2	1	6	1					2	5			7		2	3	3	2	1	1	3	3	2	3	2	2	2	2	0	1	0	2	1	1	2	1	0	2	0
1290	1	22	2	2	5	2	1	10	2	1	2	7	4	0	3	2	2		1	5	1	2	4	3	2	3	3	2	2	1	3	2	1	2	3	2	2	0	0	1	1	3	0	2	2	2	0	2	2
1291	1	23	2	1	5	2	2	10	2	1	1	1	6	1					3	1			1		2	3	3	2	3	3	3	3	2	4	2	3	3	1	1	1	1	1	1	1	1	1	1	2	2
1292	1	24	2	2	5	1	2	10	4	2	4	1	6	1					1	5			7		2	3	3	1	1	1	1	1	1	1	1	1	1	0	0	0	3	3	3	1	3	0	0	0	0
1293	1	19	2	1	5	1	1	10	4	1	3	4	6	1					3	5			7		2	3	3	3	2	2	2	2	2	2	4	2	2	0	0	0	2	3	0	0	2	0	0	0	0
1294	1	25	2	5	5	1	2	10	1	1	3	1	6	1					3	5			7		2	3	3	2	1	1	1	1	1	3	1	1	1	0	0	0	0	0	0	0	3	0	0	0	0
1295	2	25	2	5	5	1	2	10	2	1	3	1	6	1					3	5			7		2	3	3	1	1	1	1	1	1	1	1	1	1	0	0	0	0	0	0	0	0	0	0	2	0
1296	2	20	2	1	5	2	1	10	1	1	3	1	6	1					1	5			7		2	3	3	1	2	2	2	1	1	1	1	1	1	0	0	0	0	0	0	0	0	0	0	0	0
1297	2	23	2	2	5	2	1	10	2	1	3	1	6	1					3	5			7		2	3	3	4	2	2	2	1	1	1	2	2	2	1	1	1	0	1	1	1	2	0	0	2	2
1298	1	22	2	1	11	2	1	10	3	1	3	1	5	1					3	1			7		2	3	3	3	3	1	3	1	1	1	1	1	1	0	0	0	0	0	0	0	0	0	0	3	3
1299	2	24	2	1	5	1	1	10	1	1	2	1	6	1					3	3			7		2	3	3	3	3	2	2	2	1	2	4	1	1	1	2	1	2	0	1	1	1	2	0	2	0
1300	2	23	2	2	5	2	1	10	1	1	3	1	6	1					3	5			6		2	3	3	1	1	1	1	1	1	1	1	1	1	3	3	3	3	3	3	3	3	3	3	0	0
1301	2	24	2	2	5	1	1	10	1	1	3	1	6	1					3	1			7		2	3	3	2	3	2	2	2	2	2	2	2	2	0	0	0	0	0	0	0	0	0	0	2	2
1302	2	24	2	5	5	2	2	10	2	1	3	1	6	1					3	5			7		2	3	3	1	1	1	1	1	1	1	1	1	1	0	0	0	0	0	0	0	3	0	0	0	0
1303	2	21	2	1	11	2	1	10	1	1	3	1	6	1					3	5			7		2	3	3	1	4	4	5	4	3	4	5	4	5	3	3	2	3	0	3	1	0	1	1	1	3
1304	2	21	2	1	11	3	1	10	2	1	3	5	1	0	6	4	2		3	1	1	2	7	8	2	2	3	3	3	4	3	2	4	4	2	4	3	0	3	2	2	0	2	2	0	3	3	3	3
1305	2	25	2	1	5	2	2	10	4	1	2	1	6	1					3	5			1		2	3	3	4	3	1	2	3	1	2	3	1	2	0	1	0	1	3	2	1	0	2	1	0	0
1306	1	19	2	1	5	2	1	10	2	1	3	1	6	1					3	5			7		2	3	3	1	1	1	1	1	1	1	1	1	1	0	0	0	0	0	3	1	3	0	0	0	0
1307	2	20	2	1	11	2	1	10	1	1	3	1	6	1					3	5			1		2	3	3	2	3	2	2	2	1	2	2	2	2	1	1	0	1	2	1	1	2	0	1	2	2
1308	2	22	2	2	11	2	1	10	2	1	3	1	5	1					1	3			1		2	3	3	3	2	1	1	1	1	2	1	2	1	1	1	0	0	0	1	1	2	1	0	0	2
1309	1	20	2	1	11	2	1	10	2	1	4	1	6	1					3	1			7		2	3	3	2	3	2	1	2	1	1	1	1	2	0	0	0	0	0	0	0	3	0	0	2	2
1310	2	21	2	1	11	2	1	10	1	1	3	1	6	1					1	5			7		2	3	3	1	1	1	1	1	1	1	1	1	1	3	3	3	3	3	3	3	3	3	3	3	3
1311	2	21	2	1	11	2	1	10	2	1	3	1	6	1					3	5			7		2	3	3	1	2	1	1	2	2	1	1	2	1	0	0	1	0	1	0	0	2	0	0	2	2
1312	2	21	2	1	11	1	1	2	2	1	3	1	6	1					1	5			6		2	3	3	4	4	3	4	3	3	4	4	2	3	1	1	1	1	1	1	1	2	1	1	2	3
1313	2	21	2	1	5	1	1	10	1	1	3	1	6	1					3	5			7		2	3	3	1	2	2	1	1	1	1	1	1	1	1	2	0	3	3	0	0	3	0	2	0	0
1314	1	20	2	1	5	2	1	10	3	1	3	1	6	1					1	5			7		2	2	3	2	2	1	1	1	1	2	1	2	1	0	0	0	1	2	2	2	3	0	0	2	2
1315	2	21	2	1	5	2	1	10	2	1	2	1	6	1					3	5			7		2	3	3	3	4	1	4	3	3	4	3	4	4	1	1	2	1	1	2	0	1	2	1	2	2
1316	2	21	2	1	11	2	1	10	2	1	3	1	6	1					3	5			1		2	3	3	2	3	2	3	2	3	3	3	3	3	1	1	1	1	1	1	1	1	1	1	2	1
1317	2	20	2	1	11	1	1	10	2	1	2	1	6	1					3	5			3		1	3	3	3	4	3	2	3	2	3	4	2	3	2	0	0	0	1	1	0	2	0	1	1	1
1318	2	20	2	1	11	2	1	10	1	1	2	1	6	1					3	3			7		2	3	3	1	2	2	4	2	2	3	3	3	2	1	0	1	1	0	1	1	2	1	0	2	2
1319	2	21	2	2	11	1	1	10	2	1	1	1	6	1					3	5			7		1	3	3	3	2	3	2	2	1	1	3	2	3	1	0	0	1	2	1	1	2	3	0	2	2
1320	2	19	2	1	11	2	1	1	2	1	3	1	6	1					3	5			5		2	3	3	3	4	3	4	3	3	2	3	3	4	1	3	1	3	1	2	2	1	2	1	3	3
1321	2	20	2	1	5	2	1	10	2	2	3	1	6	1					3	5			7		2	3	3	1	1	2	1	2	1	1	1	1	1	0	0	1	1	0	1	3	0	0	0	0	0
1322	1	22	2	2	5	2	1	10	2	1	3	1	6	1					3	5			1		2	3	3	3	3	2	3	3	3	3	3	3	3	0	0	1	0	1	2	1	1	3	1	1	3
1323	1	24	4	4	10	1	1	10	1	2	3	1	6	1					3	5	2		1		2	3	3	2	1	1	1	2	1	1	1	1	2	0	0	0	0	3	0	0	3	0	0	0	0
1324	1	19	4	1	11	3	1	10	1	1	2	8	5	1					3	1	2		6		2	3	3	1	1	1	1	1	1	1	1	1	1	0	0	0	0	0	0	0	0	1	0	0	0
1325	1	24	4	4	11	1	1	10	1	2	2	1	6	1					3	1	1		4		2	3	3	2	2	2	1	2	1	3	2	1	2	2	1	1	0	3	3	3	3	1	1	2	2
1326	1	23	4	4	11	2	1	1	1	1	3	5	1	0	3	2	2		1	1	1	1	4	8	2	2	3	2	3	3	2	2	3	2	4	2	2	1	2	1	0	2	1	0	2	2	1	2	2
1327	1	24	4	4	11	1	1	10	3	1	3	1	6	1					2	5	2		5		2	3	3	3	2	2	1	1	1	1	1	1	1	0	0	0	0	1	0	2	2	0	0	0	0
1328	2	23	4	4	11	2	1	10	2	1	2	1	6	1					3	1	2		7		2	3	3	4	3	3	4	5	2	4	2	4	5	2	1	3	2	1	3	3	0	0	0	3	3
1329	1	23	4	4	11	2	1	10	1	1	3	1	6	1					3	5	2		1		2	3	3	3	3	2	1	1	1	2	1	2	1	0	0	0	0	1	0	1	2	0	1	0	2
1330	1	22	4	3	11	2	1	10	1	1	3	1	6	1					3	3	2		7		2	3	3	1	1	1	1	1	1	1	1	1	1	0	0	0	0	0	0	0	0	0	0	0	0
1331	1	24	4	3	1	1	1	10	2	1	2	3	4	0	3	4	1	3	1	1	1	1	5	8	2	2	3	3	2	2	4	4	3	4	2	3	3	2	0	3	1	1	0	3	1	2	2	2	3
1332	2	22	4	3	11	2	1	10	1	2	2	1	6	1					3	5	2		6		2	3	3	5	3	3	3	3	4	3	2	4	3	3	2	2	1	1	1	2	1	0	2	2	1
1333	2	22	4	3	11	2	1	10	1	1	4	1	6	1					3	1	1		7		2	3	3	1	4	4	1	2	2	1	4	3	1	3	1	1	3	3	1	3	3	1	3	3	0
1334	1	25	4	3	11	1	1	10	1	1	3	1	6	1					2	5	2		7		2	3	3	3	3	2	2	2	1	2	4	2	2	1	2	1	2	3	1	0	2	0	0	2	2
1335	1	24	4	4	11	1	1	10	1	1	3	4	4	1					1	1	1		7		2	2	3	3	1	1	1	1	4	1	1	1	1	0	0	1	0	0	1	2	3	1	0	0	2
1336	1	21	4	4	11	1	1	10	3	1	1	1	6	1					3	5	2		6		2	3	3	2	5	5	5	3	3	3	2	3	2	0	2	0	3	0	1	2	0	3	0	2	3
1337	1	24	4	4	11	2	1	10	1	1	3	5	1	0	4	4	1	3	1	1	1	1	5	8	2	2	3	1	1	1	1	1	1	1	1	1	1	0	0	0	1	3	1	1	3	0	0	2	0
1338	1	20	4	1	11	1	1	10	3	1	3	1	6	1					1	5	2		7		2	3	3	1	2	1	1	1	1	2	1	1	1	0	0	0	0	3	0	0	3	0	0	0	0
1339	2	23	4	4	11	2	1	10	1	1	3	1	6	1					3	4	1		6		2	3	3	1	1	1	1	1	1	1	1	1	1	0	0	0	0	0	0	0	0	0	0	0	0
1340	2	21	4	2	11	2	1	1	1	1	1	1	4	1					3	5	2		7		2	3	3	3	4	3	5	3	3	3	2	2	3	0	1	1	1	2	2	0	1	0	1	2	2
1341	1	22	4	2	11	1	1	10	1	1	3	1	6	1					3	5	2		7		2	3	3	2	2	2	3	2	2	2	2	2	2	0	0	0	0	0	1	1	2	0	0	2	2
1342	1	22	4	2	11	1	1	1	1	1	3	1	6	1					3	5	2		7		2	3	3	3	1	1	3	1	1	3	3	3	1	0	2	0	0	0	1	1	1	2	0	0	0
1343	1	21	4	2	15	2	1	10	1	1	2	4	4	1					3	5	2		7		2	3	3	2	3	2	3	3	3	3	3	3	3	1	2	1	1	1	1	1	0	1	1	1	2
1344	1	22	4	2	15	2	1	10	1	1	3	5	1	0	2	2	2		3	1	1	2	7	8	2	2	3	1	1	1	1	1	1	1	1	1	1	2	3	2	1	0	1	2	1	2	1	2	2
1345	2	20	4	2	1	2	1	10	1	1	3	1	6	1					1	5	2		6		2	3	3	5	4	3	3	3	4	2	2	3	5	3	3	2	2	3	2	2	2	0	2	3	0
1346	2	20	4	2	1	2	1	10	2	1	3	1	6	1					3	1	2		7		1	3	3	2	2	2	3	2	3	3	4	2	3	0	1	1	1	2	1	3	1	1	1	2	2
1347	1	22	4	2	14	1	1	10	2	1	3	1	6	1					1	3	2		7		2	3	3	1	1	1	1	1	1	1	1	1	1	0	0	0	0	0	1	3	1	0	0	0	0
1348	1	21	4	2	14	1	1	10	1	1	2	1	6	1					1	1	2		7		2	3	3	4	2	1	2	2	2	2	2	2	2	0	0	1	0	0	0	0	1	1	0	2	2
1349	1	21	4	2	14	1	1	10	1	2	2	1	6	1					3	3	2		7		2	3	3	2	2	2	3	2	2	2	2	2	2	0	0	0	0	1	0	0	0	0	0	2	2
1350	2	22	5	2	5	2	1	10	1	1	3	1	6	1					2	5	2		1		2	3	3	3	3	2	2	3	2	3	4	3	3	1	1	1	1	3	1	1	1	3	1	2	1
1351	2	21	5	2	5	1	1	1	1	1	3	1	6	1					3	5	2		7		2	3	3	4	4	4	2	4	2	2	4	5	4	3	2	1	2	1	2	2	1	3	1	2	1
1352	2	24	5	4	5	1	1	10	1	2	2	1	6	1					3	1	2		1		2	3	3	2	2	1	1	1	2	2	2	1	1	0	1	0	0	2	1	0	2	1	1	2	2
1353	1	23	5	2	5	2	1	10	1	1	3	8	4	1					1	5	2		7		1	3	3	2	1	1	1	1	1	3	3	3	4	0	1	2	1	3	3	1	2	2	1	2	2
1354	1	22	5	2	5	2	1	10	2	1	3	7	1	0	2	2	1	2	1	1	2	2	7	8	2	2	3	3	3	1	1	1	1	3	3	2	1	2	1	1	0	3	1	1	2	0	0	2	0
1355	2	22	5	1	5	2	1	10	3	1	3	1	6	1					3	1	2		7		2	3	3	3	4	4	5	5	2	5	4	4	5	1	1	3	1	3	3	2	1	2	2	3	3
1356	1	22	5	3	5	1	1	10	1	1	2	1	6	1					3	1	2		7		2	3	3	4	3	2	4	2	2	3	3	4	4	1	1	0	1	2	0	1	2	3	1	2	1
1357	2	21	5	1	5	2	1	10	1	1	3	1	6	1					3	5	2		6		2	3	3	1	1	1	1	1	1	1	1	1	1	0	0	0	0	3	3	0	3	1	0	0	0
1358	2	19	5	1	5	2	1	1	2	1	3	1	6	1					3	1	2		7		2	3	3	1	2	2	1	1	1	2	1	2	1	0	0	0	0	0	0	1	2	0	0	2	0
1359	1	21	5	1	5	2	1	10	1	1	3	1	6	1					1	1	1		2		2	3	3	3	2	1	1	1	1	2	1	1	2	0	0	0	0	0	0	0	1	0	1	2	0
1360	2	21	5	1	13	2	1	1	2	1	2	1	6	1					2	5	2		7		2	3	3	4	3	2	5	3	2	4	5	5	4	2	2	3	3	0	0	1	1	1	2	3	3
1361	2	21	5	1	13	2	1	10	1	1	3	1	6	1					2	5	2		1		2	3	3	2	3	1	1	3	2	1	4	1	2	1	1	0	2	1	1	0	2	1	2	1	0
1362	1	21	5	1	13	1	1	10	3	1	3	1	6	1					3	5	2		1		2	3	3	1	2	1	1	2	1	1	1	1	1	0	0	0	1	3	0	0	3	3	0	0	0
1363	2	23	5	4	13	2	1	10	2	1	3	1	6	1					3	5	2		1		2	3	3	3	4	1	4	1	1	3	4	2	4	0	1	1	1	2	3	0	1	3	0	2	2
1364	2	24	5	4	13	3	1	10	1	1	3	7	5	0	2	3	3		3	1	2	2	7	8	1	2	3	2	2	1	2	2	1	1	1	1	1	1	0	0	0	1	0	2	0	0	0	0	0
1365	1	21	5	1	13	1	1	10	1	1	3	1	6	1					3	5	2		7		2	3	3	1	1	2	2	1	2	2	2	2	1	0	0	1	1	3	1	0	1	1	0	2	0
1366	1	23	5	4	13	3	1	10	1	1	2	7	5	0	3	4	1	3	1	3	1	1	4	8	2	2	3	2	1	1	2	1	1	1	1	1	2	0	0	0	0	2	0	1	3	1	1	0	0
1367	2	24	5	4	13	1	1	9	1	1	1	1	6	1					3	5	2		7		2	3	3	4	4	3	4	4	3	4	4	4	4	2	2	2	2	3	2	0	0	0	0	2	2
1368	1	20	5	1	13	1	1	10	1	1	3	1	6	1					3	5	2		7		2	3	3	1	1	1	1	1	1	1	4	1	1	0	0	0	0	3	0	0	3	0	0	0	0
1369	2	23	5	4	18	2	1	10	1	1	3	1	6	1					3	4	2		1		2	3	3	3	3	2	3	2	1	2	1	3	2	0	1	1	0	1	1	1	0	1	1	2	2
1370	2	23	5	4	18	1	1	10	2	2	3	1	6	1					3	1	2		7		2	3	3	1	2	1	1	1	1	1	2	1	1	0	0	0	3	3	0	0	3	1	1	0	2
1371	2	22	5	4	18	2	1	10	1	1	3	1	6	1					3	5	2		7		1	3	3	3	3	2	2	2	2	2	2	1	1	1	0	0	0	0	1	2	3	0	1	2	2
1372	2	21	5	1	18	1	1	10	1	1	2	1	6	1					3	5	2		7		2	3	3	3	3	4	4	3	3	3	3	4	3	1	1	2	2	1	2	2	1	2	1	2	0
1373	2	21	5	1	18	1	1	10	2	1	2	1	6	1					3	5	2		7		2	3	3	1	1	1	1	1	1	1	1	1	1	0	0	0	2	2	0	0	3	0	0	0	0
1374	2	20	5	1	18	1	1	1	1	1	3	1	6	1					1	5	1		2		1	3	3	2	3	3	2	2	3	4	3	3	2	1	2	2	1	3	1	3	2	1	2	2	2
1375	2	24	5	4	18	2	1	10	1	1	2	1	6	1					3	5	2		1		2	3	3	2	2	1	1	2	2	1	2	1	1	0	1	0	0	2	0	2	3	0	0	0	0
1376	2	23	5	4	18	1	1	10	1	1	3	1	6	1					3	5	2		7		2	3	3	1	3	2	3	1	1	4	4	4	4	0	1	3	3	1	1	0	2	3	2	3	3
1377	2	20	5	1	18	1	1	8	1	1	1	1	6	1					3	5	2		1		2	3	3	4	3	3	3	3	3	4	1	3	5	1	1	2	1	0	2	1	0	2	2	1	2
1378	2	23	4	4	11	2	1	10	1	1	3	1	6	1					2	5	2		7		1	3	3	4	2	1	5	4	2	4	3	4	5	2	2	2	2	1	1	1	1	3	2	2	2
1379	1	20	4	1	11	1	1	3	1	2	1	1	6	1					3	5	2		6		1	3	3	5	4	4	4	4	4	5	4	5	5	3	3	3	3	3	3	2	0	3	3	3	3
1380	2	23	4	4	1	2	1	10	1	1	3	1	6	1					3	5	2		7		2	3	3	2	1	1	1	1	1	2	1	1	2	0	0	1	0	0	0	0	2	0	0	0	0
1381	1	20	4	1	13	1	1	10	1	1	2	8	1	1					3	1	2		7		2	3	3	2	1	1	3	3	4	2	1	1	2	0	1	0	0	2	1	1	1	1	0	1	0
1382	2	23	4	4	5	1	1	10	2	2	2	1	6	1					3	1	2		1		2	3	3	2	2	1	2	2	1	1	3	2	2	0	0	0	1	2	0	1	2	0	0	0	0
1383	1	24	4	4	5	1	1	10	1	1	1	8	1	1					3	1	1		6		2	3	3	2	3	1	2	2	2	3	3	2	2	0	0	0	0	0	0	0	3	0	1	0	2
1384	1	22	4	1	5	1	1	10	1	1	3	1	6	1					3	5	2		7		2	3	3	3	3	3	3	3	3	2	3	2	2	1	0	0	0	1	0	3	2	1	1	2	2
1385	1	24	4	4	5	1	1	3	3	1	3	7	5	0	1	1	2		1	1	2	2	6	6	1	3	3	5	5	5	5	5	4	5	4	5	5	2	3	3	2	0	3	0	1	2	3	3	3
1386	1	22	4	3	5	1	1	10	1	1	3	1	6	1					3	1	2		7		2	3	3	2	2	2	1	1	1	1	1	1	2	0	0	0	0	0	0	1	1	0	0	2	2
1387	1	22	4	3	13	2	1	10	1	1	3	1	6	1					3	1	2		1		2	3	3	1	1	1	1	1	1	1	1	1	1	0	0	0	3	3	0	0	3	0	1	0	3
1388	1	23	4	3	13	3	1	10	1	1	3	6	1	0	1	2	1	1	1	3	2		1	8	2	2	3	2	2	2	2	2	1	2	4	1	2	1	1	0	3	3	1	0	2	1	1	2	2
1389	2	23	4	3	13	1	1	10	1	1	3	1	6	1					2	5	2		7		2	3	3	4	2	1	1	2	2	2	5	2	1	1	1	0	2	3	3	1	2	2	3	2	2
1390	1	23	4	3	13	1	1	10	1	2	3	1	6	1					2	5	2		6		2	3	3	2	1	1	2	3	2	2	3	1	1	0	0	0	0	0	0	0	0	0	0	0	0
1391	1	23	4	3	13	2	1	10	2	2	3	1	6	1					3	5	2		6		2	3	3	1	1	1	1	1	1	1	1	1	1	3	3	3	3	3	3	3	3	3	3	0	0
1392	2	23	4	4	13	1	1	10	1	1	1	1	6	1					3	4	2		6		2	3	3	4	3	3	4	3	2	3	3	3	3	1	1	1	1	0	1	1	0	1	1	2	2
1393	1	21	4	1	14	2	1	10	1	1	2	1	6	1					3	5	2		7		2	3	3	3	3	3	3	3	3	3	3	3	3	0	2	2	2	2	2	2	2	2	2	0	2
1394	1	23	4	3	14	1	1	10	1	1	3	1	6	1					2	5	2		7		2	3	3	1	1	1	1	1	1	1	1	1	1	2	2	0	0	2	0	0	3	0	0	0	0
1395	2	23	4	4	14	2	2	10	1	1	3	7	5	0	4	2	2		1	1	2	2	2	8	2	2	3	4	3	3	3	3	3	3	2	2	3	1	1	1	1	1	1	1	0	1	1	1	2
1396	1	23	4	2	14	1	1	10	1	2	3	1	6	1					3	1	2		7		2	3	3	2	2	2	2	2	2	2	2	2	2	0	0	0	0	2	1	0	3	0	0	2	2
1397	1	25	4	2	14	3	2	10	2	2	2	5	1	0	3	1	1	2	1	5	1	1	7	7	2	3	3	3	3	3	3	3	3	3	3	3	3	0	1	1	0	0	1	1	1	1	1	2	2
1398	1	21	7	1	14	2	1	10	1	1	2	1	6	1					3	5			7		2	3	3	3	3	3	3	3	3	3	3	3	3	0	2	2	2	2	2	2	2	2	2	0	2
1399	1	23	7	3	14	1	1	10	1	1	3	1	6	1					2	5			7		2	3	3	1	1	1	1	1	1	1	1	1	1	2	2	0	0	2	0	0	3	0	0	0	0
1400	2	23	7	4	14	2	2	10	1	1	3	1	6	1					3	1			7		2	3	3	4	3	3	3	3	3	3	2	2	3	1	1	1	1	1	1	1	0	1	1	1	2
1401	1	22	7	3	20	2	1	10	2	1	2	1	6	1					3	5			7		2	3	3	2	1	1	1	2	1	1	1	1	1	0	0	0	0	0	0	0	1	1	0	0	0
1402	1	22	7	3	20	1	1	10	2	2	3	1	6	1					3	1			7		2	3	3	1	1	1	3	1	2	4	2	5	5	3	1	3	2	1	3	0	2	0	1	1	0
1403	1	23	1	3	20	1	1	6	1	2	2	8	4	1					3	1			1		2	3	3	2	3	2	3	2	3	4	2	2	2	2	2	1	1	3	3	1	2	3	1	2	2
1404	2	22	7	3	20	1	1	10	1	1	3	1	6	1					3	5			1		2	3	3	3	3	1	2	5	4	1	5	3	1	1	1	0	3	3	1	0	3	2	3	2	2
1405	2	22	7	3	20	1	1	10	1	1	3	1	6	1					3	5			5		2	3	3	3	3	3	4	4	3	3	4	2	3	1	1	1	1	1	2	2	2	1	1	2	2
1406	1	24	7	3	20	2	1	10	1	2	2	1	6	1					3	1			7		1	3	3	1	1	1	1	1	1	1	1	3	2	0	0	1	1	0	3	0	0	1	1	0	2
1407	1	23	7	2	14	1	1	10	1	2	3	1	6	1					3	1			7		2	3	3	2	2	2	2	2	2	2	2	2	2	0	0	0	0	2	1	0	3	0	0	2	2
1408	2	24	7	3	20	2	1	10	1	1	3	1	6	1					3	5			7		2	3	3	3	1	1	2	1	1	2	4	1	1	0	0	0	0	0	0	0	0	0	0	0	0
1409	1	21	7	3	20	3	1	1	1	1	3	7	4	0	3	2	1	3	1	1	1	1	1	5	2	3	3	3	3	3	1	2	1	2	1	2	2	0	0	1	0	2	1	2	2	3	0	1	1
1410	2	23	7	3	20	2	2	9	2	1	3	1	6	1					3	1			7		2	3	3	4	3	3	3	3	2	2	2	3	3	1	0	2	0	1	1	2	2	1	0	2	3
1411	1	24	7	3	20	1	1	10	1	2	2	1	6	1					3	1			7		1	3	3	2	2	3	2	2	2	2	2	2	2	1	1	0	0	0	0	1	0	0	0	2	2
1412	1	23	7	2	9	3	2	10	3	2	2	5	1	0	3	1	1	2	1	5	1	1	7	2	2	3	3	3	3	3	3	3	3	3	3	3	3	0	1	1	0	0	1	1	1	1	1	2	2
1413	1	24	7	3	9	1	1	10	3	2	3	1	6	1					3	5			7		2	3	3	1	1	1	1	1	1	1	1	1	1	0	0	1	0	1	1	0	1	1	1	2	0
1414	1	23	7	3	20	2	1	10	1	1	3	8	1	1					1	5			1		2	3	3	2	1	1	5	3	3	1	2	1	3	0	1	3	1	2	3	2	1	1	1	0	2
1415	1	23	7	3	20	2	1	10	1	1	3	1	6	1					2	5			1		2	3	3	2	2	1	1	4	2	2	4	2	2	0	0	0	3	0	0	3	3	0	0	0	1
1416	2	23	7	3	20	2	1	10	1	1	2	1	6	1					3	5			1		2	3	3	3	2	3	1	3	1	2	3	1	1	1	1	0	1	3	0	0	2	2	2	1	3
1417	1	21	7	3	20	1	1	10	1	1	3	4	2	1					3	5			7		1	3	3	1	1	1	1	1	1	1	1	1	1	0	0	0	0	0	0	0	0	0	0	0	0
1418	1	23	3	3	5	1	1	10	2	1	3	1	6	1					2	5			2		2	3	3	3	3	2	1	1	1	1	1	1	1	0	0	0	0	0	0	0	3	0	0	0	0
1419	1	23	3	4	5	2	1	10	2	1	3	6	4	0	6	4	1	2	1	5	2		7	4	2	3	3	3	4	3	4	3	2	3	4	2	2	1	2	2	1	2	1	1	1	1	1	2	1
1420	1	23	7	2	4	1	1	10	1	2	3	1	6	1					3	5			7		2	3	3	3	2	2	1	1	1	3	4	2	2	1	1	1	1	3	0	0	1	2	1	0	2
1421	1	23	7	4	4	2	1	10	1	2	4	1	6	1					3	5			7		2	3	3	1	1	1	1	1	1	1	1	1	1	0	0	0	0	0	0	0	0	0	0	0	0
1422	1	23	7	4	4	1	1	10	1	1	2	1	6	1					1	5			4		1	3	3	4	4	4	4	4	4	4	2	4	4	1	1	3	1	1	3	3	0	3	3	3	3
1423	1	20	7	1	4	1	1	10	1	1	2	1	6	1					1	5			4		2	3	3	1	2	1	2	1	1	1	2	1	1	0	1	0	1	3	1	0	3	0	1	0	0
1424	1	20	7	1	4	1	1	10	2	1	2	1	6	1					3	5			7		2	3	3	1	1	1	1	1	1	1	1	1	1	0	0	0	0	0	0	0	0	0	0	0	0
1425	1	23	6	3	1	1	1	10	1	1	2	1	6	1					1	1			4		2	3	3	3	3	2	2	4	2	2	3	3	1	0	1	1	1	2	0	2	1	0	1	2	3
1426	2	23	6	3	1	2	1	10	1	1	3	1	6	1					2	5			1		2	3	3	4	3	2	3	3	2	4	4	4	3	2	2	3	2	1	1	3	0	0	1	1	1
1427	2	23	6	4	1	2	1	10	2	2	4	1	6	1					3	5			1		2	3	3	1	2	1	1	1	1	1	2	1	1	0	0	0	1	3	0	1	3	0	0	0	0
1428	2	23	6	4	1	2	2	10	2	2	3	1	6	1					2	5			1		2	3	3	3	3	3	1	2	2	1	3	2	1	1	2	0	3	3	1	1	2	0	0	2	2
1429	1	21	6	1	1	2	1	10	2	1	3	1	6	1					3	5			4		2	2	3	1	2	1	1	1	1	1	3	1	1	0	0	0	1	3	0	1	3	0	0	0	0
1430	1	22	6	1	1	1	1	1	2	2	3	1	6	1					2	5			4		2	3	3	3	2	1	1	2	1	3	2	1	1	0	0	2	0	0	0	0	1	2	0	0	2
1431	2	24	7	4	9	1	1	10	1	1	2	1	6	1					3	5			4		2	3	3	4	4	3	4	4	2	3	3	3	3	2	2	1	0	3	1	1	1	2	2	2	2
1432	2	23	7	3	9	1	1	8	1	2	3	1	6	1					3	5			7		2	3	3	4	2	1	1	3	2	2	3	1	2	0	2	0	0	1	1	2	1	1	1	2	2
1433	2	24	7	4	9	1	1	10	1	1	1	1	6	1					2	5			7		2	3	3	4	3	3	5	4	3	5	5	4	5	3	1	3	2	0	3	2	1	2	2	3	3
1434	2	24	6	4	1	2	2	10	2	1	3	1	6	1					3	5			1		2	3	3	3	3	3	3	3	2	4	3	4	4	1	1	2	2	1	1	1	0	1	1	2	2
1435	2	22	6	3	1	1	1	10	1	1	2	1	6	1					3	3			1		2	3	3	4	4	4	4	4	4	4	4	4	4	3	3	3	3	3	3	3	0	3	3	3	3
1436	2	24	6	4	1	1	1	9	2	1	4	1	6	1					3	5			7		2	3	3	3	2	2	5	2	2	2	2	2	2	1	1	1	1	1	1	3	2	0	1	2	2
1437	1	21	6	2	1	2	1	10	1	1	3	1	6	1					3	3			7		2	3	3	2	1	1	1	2	1	1	2	3	5	2	1	1	3	2	1	1	2	0	1	2	0
1438	1	20	7	1	20	1	1	6	1	2	1	1	6	1					3	5			5		2	3	3	4	4	5	5	5	5	5	5	5	5	2	3	3	3	0	0	3	0	3	0	0	3
1439	2	20	7	1	20	1	1	10	1	1	3	1	6	1					3	5			1		2	3	3	1	2	2	1	2	1	1	1	2	2	0	0	0	1	3	0	0	3	0	0	2	2
1440	2	23	6	4	1	1	1	10	1	1	4	1	6	1					3	5			7		2	3	3	1	1	1	1	1	1	2	2	1	2	0	0	0	0	3	0	0	3	0	0	0	0
1441	2	22	7	3	20	1	1	10	1	2	2	1	6	1					2	1			7		1	3	3	4	4	4	5	4	4	4	4	5	5	2	2	3	2	1	3	2	1	2	2	1	1
1442	1	25	6	4	1	2	1	10	1	1	2	8	1	1					1	1			1		1	3	3	2	2	2	3	3	3	4	4	4	5	1	3	3	2	0	2	1	2	3	3	2	1
1443	1	19	6	1	1	2	1	10	1	1	3	1	6	1					3	5			1		2	3	3	1	2	1	2	2	1	2	3	1	2	0	0	0	1	1	0	1	1	0	0	0	0
1444	2	22	6	3	1	2	1	10	2	1	3	1	6	1					1	1			1		2	3	3	1	1	1	1	1	1	1	1	1	1	0	0	0	0	0	0	0	0	0	0	0	0
1445	2	21	7	2	9	2	1	10	1	1	2	1	6	1					3	5			7		2	3	3	1	2	1	3	1	1	1	2	2	2	0	0	0	1	2	2	0	3	1	0	0	2
1446	1	24	7	4	20	1	1	10	1	1	1	4	4	1					3	1			1		1	3	3	3	3	3	3	3	3	3	3	3	3	1	1	1	2	2	2	0	0	1	1	2	2
1447	2	20	7	1	9	3	1	3	1	1	3	1	6	1					3	5			7		2	3	3	4	4	3	4	4	3	5	4	2	4	2	2	3	2	1	2	1	2	1	2	3	1
1448	1	22	7	1	9	2	1	1	3	1	3	1	6	1					1	1			1		2	3	3	2	3	2	2	3	2	3	2	2	3	0	2	2	0	1	1	1	2	2	1	2	2
1449	1	20	6	1	1	1	1	10	1	1	2	1	6	1					3	5			4		1	3	3	2	3	3	3	2	1	3	1	2	1	0	3	2	1	3	1	1	2	1	1	2	2
1450	2	21	7	2	3	2	1	10	2	1	2	1	6	1					2	5			7		1	3	3	4	3	4	5	4	3	5	3	4	5	0	3	3	3	1	3	3	0	3	3	3	3
1451	1	22	7	2	9	2	1	10	2	2	2	4	4	1					3	1			1		2	3	3	3	2	1	2	1	1	3	2	2	1	1	0	1	0	2	1	0	2	2	1	2	1
1452	2	20	6	1	1	2	1	10	2	1	4	1	6	1					3	5			7		2	3	3	1	2	3	4	2	4	2	1	1	1	0	0	0	2	2	1	0	3	0	0	0	0
1453	2	20	6	1	1	1	1	10	1	1	3	1	6	1					3	5			1		1	3	3	2	3	2	2	2	2	3	2	3	2	0	1	1	1	1	1	1	1	1	1	2	2
1454	1	22	6	3	1	1	1	10	1	1	3	1	6	1					1	5			7		2	3	3	1	2	1	1	1	2	2	1	1	2	0	0	1	1	2	0	0	2	0	1	2	2
1455	2	20	6	1	1	1	1	10	2	1	3	1	6	1					3	1			7		2	3	3	1	1	1	1	1	1	1	1	1	1	0	0	0	0	1	0	0	1	1	0	0	0
1456	1	21	6	1	1	2	1	10	1	1	3	1	6	1					3	5			1		2	3	3	2	2	2	1	1	1	2	1	2	1	0	0	1	0	0	1	0	2	0	0	2	2
1457	1	24	6	4	1	2	1	10	1	1	3	1	6	1					3	5			7		2	3	3	2	2	2	3	2	1	2	2	2	3	0	0	1	1	2	1	0	1	0	0	0	0
1458	2	23	7	3	20	2	2	4	2	1	3	6	4	0	1	3	1	4	1	5	2		7	4	2	3	3	1	1	1	1	1	1	1	1	1	1	0	0	0	0	0	0	0	0	0	0	0	0
1459	2	20	7	2	6	2	1	1	1	1	2	1	6	1					2	5			1		2	3	3	5	5	5	5	5	5	5	5	5	4	2	2	1	2	0	3	3	0	2	2	2	2
1460	1	22	6	4	1	1	1	1	1	1	3	7	1	0	2	1	1	3	1	5	1	1	1	2	2	3	3	2	3	2	3	3	3	4	2	4	4	1	1	3	1	0	1	1	0	2	2	2	1
1461	2	24	6	4	1	2	2	10	2	2	3	1	6	1					3	5			7		2	3	3	2	3	1	1	2	1	1	3	1	1	0	0	0	0	1	0	2	3	0	1	0	0
1462	1	22	6	2	1	2	1	10	1	1	2	7	1	0	1	4	2		2	5	1	1	7	2	2	3	3	2	3	3	3	3	3	3	2	3	3	1	3	1	1	2	2	2	1	1	1	2	1
1463	1	21	6	1	18	1	1	10	1	1	3	1	6	1					3	1			7		2	3	3	2	2	2	2	2	2	2	2	2	2	0	0	1	1	1	1	1	2	0	0	2	2
1464	1	19	3	1	16	2	1	10	3	1	3	1	6	1					3	1			7		2	3	3	1	1	1	1	1	1	1	1	1	1	1	2	0	1	0	1	1	1	0	0	0	0
1465	1	22	3	1	18	1	1	10	1	2	3	1	6	1					1	5			1		2	3	3	1	1	1	1	1	1	1	1	1	1	0	1	1	0	2	0	1	2	0	1	2	2
1466	2	22	3	4	18	2	1	1	1	1	1	1	6	1					2	5			7		2	3	3	3	3	3	4	3	3	4	5	3	5	3	3	2	3	3	3	3	1	3	0	3	3
1467	2	23	3	4	16	2	1	10	1	1	3	1	6	1					3	5			1		2	3	3	3	3	2	2	2	1	3	3	2	3	1	2	1	2	1	1	1	2	0	1	2	2
1468	2	23	3	3	19	1	1	7	3	1	1	1	6	1					3	5			1		2	3	3	1	1	2	3	3	5	5	5	5	5	2	2	3	0	0	0	0	0	3	3	2	0
1469	2	21	7	2	6	2	1	10	2	2	3	1	6	1					2	5			1		2	3	3	3	4	3	3	3	4	4	4	3	3	2	1	2	2	1	2	2	1	2	1	1	1
1470	1	20	3	1	19	1	1	10	2	1	3	1	6	1					3	1			7		2	3	3	2	2	1	3	2	1	3	2	3	2	1	1	1	1	0	1	1	1	2	1	2	2
1471	2	20	3	1	19	2	2	10	2	1	3	1	6	1					3	5			7		2	3	3	1	1	1	1	1	1	1	1	1	1	0	0	0	0	0	0	0	0	0	0	0	0
1472	1	22	3	1	19	2	1	10	2	1	3	1	6	1					3	5			7		2	3	3	2	2	1	1	1	1	1	1	1	1	0	1	0	0	3	1	1	2	1	0	0	0
1473	1	21	3	2	19	2	1	10	1	1	2	1	6	1					3	5			7		2	3	3	1	1	1	1	1	1	1	1	1	1	0	0	0	0	0	0	0	0	0	0	0	0
1474	2	19	3	1	19	2	1	10	2	1	2	1	6	1					3	5			7		2	3	3	2	3	1	1	2	1	2	2	2	1	0	0	1	3	1	0	0	3	0	0	2	3
1475	2	19	3	1	19	1	1	10	2	1	2	1	6	1					3	1			7		2	3	3	1	3	1	3	2	1	4	4	3	4	0	2	2	2	1	1	3	0	3	0	1	1
1476	2	20	3	1	19	2	1	8	1	1	1	1	6	1					3	5			7		2	3	3	5	4	4	5	5	5	4	2	5	4	1	1	2	0	3	3	3	0	3	3	3	3
1477	2	20	3	1	19	2	1	10	3	1	4	1	6	1					3	5			7		1	3	3	3	2	2	2	3	2	3	4	4	4	1	1	3	2	1	2	3	0	3	2	1	1
1478	2	18	3	1	19	1	1	10	1	1	1	1	6	1					3	5			1		2	3	3	5	4	3	4	5	5	5	1	5	5	2	3	3	0	2	2	3	0	3	3	3	3
1479	1	23	3	4	16	1	1	10	1	1	1	1	6	1					3	5			7		2	3	3	3	3	1	4	3	2	4	1	4	4	2	2	2	2	2	0	2	1	2	0	2	2
1480	2	20	3	1	19	2	1	10	2	1	1	1	6	1					3	1			7		2	3	3	5	4	4	5	3	2	5	3	5	5	1	3	3	2	0	2	2	1	3	3	1	3
1481	1	20	3	2	18	2	1	10	1	1	2	6	1	0	6	2	3		1	1	2		2	5	2	3	3	1	2	3	3	3	3	3	3	3	2	0	0	0	0	0	0	0	0	0	0	2	0
1482	1	21	1	3	1	2	1	10	2	2	3	8	1	1					3	3			1		2	3	3	2	1	1	1	1	1	1	1	1	1	0	0	0	0	0	0	0	0	0	0	0	0
1483	1	22	3	3	18	1	1	10	2	2	3	1	6	1					2	1			1		2	3	3	2	2	2	2	2	2	2	2	2	2	0	0	1	1	0	0	0	3	0	0	0	0
1484	2	21	3	1	16	1	2	1	1	1	3	1	6	1					3	1			7		1	3	3	1	2	1	2	1	1	2	1	1	2	0	0	0	0	0	0	0	3	0	0	2	2
1485	2	20	3	1	19	1	2	9	1	1	2	1	6	1					3	5			1		2	3	3	4	3	3	3	4	3	4	3	3	3	1	1	2	1	3	1	2	2	2	2	2	2
1486	1	24	3	3	16	2	1	10	1	1	2	4	4	1					3	5			1		2	3	3	4	3	4	3	2	2	4	2	4	3	2	1	2	1	2	1	1	1	0	1	1	3
1487	2	23	3	3	16	2	1	10	2	1	3	1	6	1					2	3			7		2	3	3	3	3	2	3	3	1	1	1	2	3	1	1	1	1	2	2	1	1	1	1	2	2
1488	2	22	1	2	1	3	1	10	2	1	4	7	1	0	3	4	2		2	1	1	1	5	6	1	2	2	3	2	3	1	2	3	2	2	2	2	0	0	0	0	0	0	0	0	0	0	2	0
1489	2	23	3	3	1	2	2	10	3	1	3	4	2	1					3	5			7		2	3	3	1	1	1	1	1	1	1	1	1	1	0	0	0	0	0	0	0	0	0	0	0	0
1490	2	20	3	1	19	1	1	10	2	1	3	1	6	1					3	5			1		2	3	3	3	2	2	2	2	2	2	2	2	2	0	1	1	0	3	1	0	3	0	0	0	2
1491	1	20	3	1	1	1	3	7	1	2	2	3	6	0	1	2	1	1	1	5	1	1	4	8	1	3	3	5	5	5	5	5	5	5	5	5	5	3	3	3	3	3	3	3	3	3	3	3	3
1492	1	23	4	3	9	2	2	10	3	1	3	6	6	0	6	2	2		1	3	2		7	8	2	3	3	5	5	5	2	3	3	4	4	4	2	1	0	2	0	2	1	3	2	2	0	2	0
1493	1	23	7	3	9	2	1	10	1	1	2	5	4	0	6	2	1	4	1	3	1	1	2	8	1	2	3	5	3	4	2	1	4	2	3	4	1	3	1	0	0	1	2	2	2	3	3	3	2
1494	2	23	4	3	1	2	1	10	1	1	3	5	1	0	6	2	3		1	1	1	1	2	8	1	3	3	2	3	4	1	4	4	1	5	5	5	0	2	1	3	0	3	3	1	2	1	1	0
1495	1	20	3	1	19	1	1	10	1	2	2	4	4	1					1	5			1		2	3	3	1	1	1	2	3	3	1	4	1	1	0	0	0	3	3	1	1	3	0	0	0	0
1496	1	23	3	3	1	2	1	10	3	2	3	7	1	0	3	2	2		1	1	1	1	7	6	2	3	3	2	3	1	2	1	1	2	2	1	2	0	1	1	0	3	1	0	1	0	0	0	2
1497	2	24	3	3	1	1	1	10	1	1	2	1	6	1					3	1			7		2	3	3	1	3	2	3	2	1	3	1	1	2	0	2	1	0	3	1	1	1	2	0	2	3
1498	1	22	4	2	11	2	2	10	2	1	3	8	4	1					2	3			7		1	3	1	2	2	3	5	1	5	5	5	5	5	2	3	1	2	2	2	2	0	3	2	0	3
1499	2	25	4	4	1	3	1	10	3	2	2	7	5	0	1	2	1	2	1	1	1	2	1	8	1	3	3	5	1	1	1	1	1	1	1	1	1	1	2	2	2	2	2	2	2	2	2	3	0
1500	1	25	3	4	1	2	1	10	3	2	2	5	1	0	1	3	1	2	3	1	1	1	7	3	2	3	3	3	3	3	3	3	3	3	3	3	3	1	2	1	1	2	2	2	1	3	1	1	1
1501	1	25	3	4	1	1	1	10	1	2	3	7	1	0	3	4	1	2	3	5	1	2	7	6	2	2	3	1	1	1	1	1	1	1	1	1	1	0	0	0	0	0	0	0	0	0	0	0	0
1502	2	23	3	2	4	3	2	10	2	1	3	1	6	1					3	1			7		2	3	3	3	2	1	1	2	1	1	1	1	1	0	0	1	0	3	0	1	2	0	0	0	2
1503	1	20	3	1	4	2	1	10	2	1	2	1	6	1					3	5			7		2	3	3	2	4	1	2	2	1	2	1	1	1	0	1	0	0	2	1	0	2	0	0	2	0
1504	1	20	3	1	4	2	2	10	2	2	3	1	6	1					3	1			7		2	3	3	1	1	1	1	1	1	1	1	1	1	0	0	0	0	0	0	0	0	0	0	0	0
1505	1	20	3	1	4	3	1	10	2	1	3	1	6	1					3	5			7		2	3	3	1	1	1	1	1	1	1	1	1	1	0	0	0	0	0	0	0	0	0	0	0	0
1506	1	22	3	1	3	1	1	10	1	1	2	8	1	1					3	3			7		2	3	3	1	2	1	2	3	1	3	3	2	2	0	0	1	1	1	0	0	3	1	0	0	0
1507	2	22	3	1	3	2	1	10	2	1	2	1	6	1					2	1			7		2	3	3	4	3	3	2	2	1	3	4	2	3	1	1	1	0	3	1	0	1	0	0	2	2
1508	2	22	3	1	4	3	1	10	2	1	4	1	6	1					3	5			7		2	3	3	1	1	1	1	1	1	1	1	1	1	0	0	0	0	0	0	0	0	0	0	0	0
1509	1	20	3	1	4	2	2	10	3	2	3	1	6	1					3	5			7		2	3	3	2	3	1	1	1	1	2	1	1	1	0	0	0	0	0	0	0	0	0	0	2	0
1510	1	21	4	2	9	2	1	10	1	1	4	1	6	1					3	5			1		2	3	3	2	1	1	1	1	1	1	1	1	1	0	0	0	0	3	0	1	3	0	0	0	0
1511	1	23	3	2	9	1	1	10	2	1	1	1	6	1					3	5			7		2	3	3	5	3	1	5	5	3	5	5	5	5	1	1	3	3	3	3	3	0	3	3	3	3
1512	1	21	3	1	4	3	2	10	2	1	4	5	2	0	3	4	2		1	1	1	1	2	5	2	1	2	1	1	1	1	1	1	1	1	1	1	0	0	0	0	0	0	0	3	0	0	0	0
1513	2	18	3	1	1	2	1	10	2	1	4	1	6	1					2	1			1		2	3	3	3	2	1	2	2	3	3	3	2	2	0	1	2	0	2	1	3	0	3	2	2	2
1514	2	26	3	4	4	2	1	10	3	1	3	7	1	0	3	1	1	3	3	1	1	2	7	5	2	2	2	1	1	1	1	1	1	1	1	1	1	0	0	0	0	0	0	0	3	0	0	0	0
1515	1	22	3	1	4	3	2	10	2	2	3	1	6	1					3	1			7		2	3	3	1	1	1	1	1	1	1	1	1	1	0	0	0	0	3	0	0	3	0	0	0	0
1516	2	26	4	4	11	1	1	10	1	1	2	1	4	1					3	5			7		2	3	3	1	3	4	4	4	2	3	4	4	4	0	2	2	1	0	0	2	3	3	2	2	2
1517	1	26	3	4	4	3	2	10	2	2	3	8	1	1					3	1			7		2	3	3	3	3	1	1	2	1	2	1	1	1	0	2	1	0	3	0	0	2	0	0	0	0
1518	2	21	6	1	1	1	1	10	3	1	2	1	6	1					1	5			7		2	2	3	3	3	3	3	3	3	3	3	3	4	1	1	2	1	2	2	2	1	2	2	1	1
1519	1	26	3	4	1	1	1	10	1	1	3	1	6	1					3	5			7		2	3	3	2	2	2	2	2	1	3	2	2	2	0	0	1	0	2	0	1	1	1	0	2	2
1520	2	24	3	4	1	1	1	10	1	1	2	1	6	1					2	5			7		2	3	3	5	4	4	4	4	3	5	5	5	5	3	3	3	3	1	2	3	0	3	3	3	3
1521	2	26	3	4	1	2	2	10	2	2	2	1	6	1					3	5			1		2	3	3	3	1	1	2	4	4	4	1	2	3	1	1	2	1	2	0	2	1	2	1	0	0
1522	2	26	3	4	1	2	2	10	2	1	3	1	6	1					3	5			7		2	3	3	2	2	1	3	2	1	1	1	2	1	2	1	0	3	1	0	0	1	1	0	0	2
1523	2	21	3	1	1	1	1	10	1	2	3	1	6	1					3	5			7		2	3	3	2	1	1	2	2	2	3	3	3	3	1	1	1	1	1	1	0	2	2	0	2	3
1524	1	21	3	1	1	2	2	10	3	2	3	1	6	1					3	5			1		2	3	3	1	1	1	1	1	1	1	1	1	1	0	0	0	0	0	0	1	2	0	0	0	0
1525	1	23	3	2	7	2	1	10	3	2	3	7	1	0	1	1	1	3	1	5	1	2	7	7	2	2	2	2	2	3	2	2	2	2	2	2	2	1	1	1	0	0	0	0	0	0	0	0	0
1526	2	25	3	4	1	2	1	6	2	1	3	1	6	1					3	5			7		2	3	3	2	2	1	2	2	1	3	2	3	2	1	0	2	2	2	2	1	2	1	0	2	0
1527	1	22	3	2	7	2	1	10	3	2	3	7	1	0	1	1	1	3	1	1	1	1	5	7	1	1	1	1	1	1	1	2	2	2	2	2	2	0	0	0	0	0	0	0	0	0	0	2	2
1528	1	22	3	2	7	2	1	10	3	2	3	7	1	0	1	2	2		1	1	1	1	7	7	1	1	1	2	2	2	2	2	2	2	2	2	2	1	0	0	0	1	0	1	0	0	0	2	0
1529	1	22	3	2	7	2	1	10	1	2	3	8	5	1					3	5			7		1	2	2	1	2	3	2	2	2	2	2	2	2	1	1	0	1	1	1	1	1	1	1	2	2
1530	1	23	3	3	7	2	1	10	1	1	2	7	1	0	4	4	1	3	2	1	1	2	7	7	2	2	3	2	2	1	2	1	1	3	1	1	2	0	0	0	0	0	0	0	3	0	0	2	0
1531	1	24	3	4	1	2	1	10	2	1	3	1	6	1					3	1			7		2	3	3	1	2	1	1	2	1	1	1	1	1	0	0	1	0	1	1	0	1	0	0	0	0
1532	2	24	3	4	1	2	1	10	2	1	2	1	6	1					3	5			7		2	3	3	1	1	1	2	1	1	1	1	1	1	0	0	0	0	0	0	0	0	0	0	0	0
1533	1	24	3	4	7	1	1	10	1	1	2	1	6	1					3	5			5		2	3	3	4	1	1	3	4	3	2	3	3	1	0	0	1	2	1	1	3	2	1	0	0	3
1534	1	24	3	4	7	3	2	10	3	2	3	7	1	0	3	1	2		3	5	1	2	7	6	2	3	3	4	1	1	1	1	1	2	1	1	1	0	0	0	0	0	0	1	2	0	0	0	2
1535	2	24	3	4	1	2	1	10	1	1	3	1	6	1					3	1			7		2	3	3	3	2	2	3	3	1	2	3	2	2	1	3	1	1	3	1	2	2	1	1	2	3
1536	2	23	3	3	13	2	1	10	1	2	3	7	1	0	6	4	1	4	2	1	1	2	7	7	2	2	2	2	2	2	2	2	3	2	3	2	2	0	0	0	1	1	0	1	1	1	1	2	2
1537	1	23	3	3	1	3	2	10	2	1	4	7	1	0	3	1	2		2	1	1	2	7	7	2	2	2	1	1	1	1	1	1	1	1	1	1	0	0	0	0	3	0	0	3	0	0	0	0
1538	2	21	3	2	1	2	1	10	3	2	2	7	4	0	1	4	1	2	3	1	1	2	7	7	2	2	2	2	2	3	3	3	3	2	1	1	2	0	1	0	1	1	0	0	1	1	0	2	2
1539	1	24	3	3	1	2	1	10	3	2	2	7	1	0	1	4	3		1	5	1	2	7	7	2	2	2	2	2	2	2	2	2	2	2	2	2	1	1	1	1	1	1	1	1	1	1	2	2
1540	1	22	3	1	7	1	1	10	1	1	2	8	1	1					3	1			7		2	3	3	4	4	4	4	4	4	4	4	4	4	0	1	3	0	1	2	0	1	1	1	1	3
1541	2	21	3	2	7	2	1	10	2	1	3	1	6	1					3	1			7		2	3	3	3	3	3	3	3	3	3	3	3	3	1	1	2	1	1	1	1	1	2	1	2	1
1542	2	21	3	1	1	2	1	10	2	1	3	1	6	1					3	1			7		2	3	3	1	1	1	1	1	1	1	1	1	1	0	0	0	0	0	0	0	0	0	0	1	0
1543	2	25	3	4	1	1	2	10	3	1	3	1	6	1					2	5			1		2	3	3	1	1	1	1	1	1	2	2	2	1	0	0	0	0	3	1	2	3	1	1	0	0
1544	2	23	3	4	1	2	1	10	1	1	3	1	6	1					3	5			7		2	3	3	3	2	2	3	1	1	3	3	3	3	0	0	1	3	1	1	0	2	0	0	2	0
1545	2	23	3	3	1	2	1	1	2	1	3	1	6	1					2	5			7		1	3	3	4	4	4	4	4	4	4	3	3	5	1	2	2	1	1	1	1	0	2	2	2	3
1546	2	21	3	2	13	1	1	10	2	2	2	1	6	1					3	5			1		2	3	3	3	3	3	3	3	3	3	3	3	3	1	1	1	1	1	1	1	1	1	1	0	0
1547	2	22	3	3	8	3	1	10	1	1	4	1	6	1					1	5			1		2	3	3	2	2	2	2	2	2	2	2	2	2	0	0	0	0	0	0	0	3	1	0	3	1
1548	2	25	3	4	8	2	1	10	2	1	4	1	6	1					3	5			7		2	3	3	1	1	1	1	1	1	1	1	1	1	0	0	0	2	1	1	1	2	3	1	0	0
1549	1	20	3	1	1	2	1	10	1	1	3	1	6	1					1	5			7		2	3	3	2	1	1	4	1	1	1	1	1	1	0	0	0	3	3	0	0	3	0	0	0	0
1550	2	26	3	4	1	1	1	10	3	1	2	1	6	1					3	3			7		2	3	3	4	3	4	3	2	1	3	3	2	2	0	2	2	1	0	0	1	0	2	3	0	2
1551	1	24	3	3	16	1	1	10	3	2	2	1	6	1					3	1			1		2	3	3	1	1	1	1	2	2	1	3	1	1	0	0	0	0	3	1	1	3	0	0	0	0
1552	1	25	3	4	1	1	1	10	1	1	2	1	6	1					3	5			1		2	3	3	3	3	3	3	4	4	3	2	5	5	0	0	1	1	1	1	1	1	1	1	0	0
1553	2	24	3	3	1	3	2	10	2	1	4	1	6	1					3	5			7		2	3	3	1	1	1	1	1	1	1	1	1	1	0	0	0	0	3	0	1	2	0	0	0	0
1554	2	23	3	3	8	1	1	10	1	1	1	1	6	1					3	5			1		2	3	3	4	3	3	3	4	2	4	4	3	3	2	2	3	3	0	2	2	1	1	2	2	1
1555	1	21	3	1	8	2	1	10	2	1	2	1	6	1					3	1			7		2	3	3	3	2	3	2	1	1	3	2	1	3	1	1	2	1	3	1	0	1	2	2	1	2
1556	2	22	3	1	8	3	2	10	2	1	3	1	6	1					3	5			7		2	3	3	1	1	1	1	1	1	1	1	1	1	1	0	0	0	3	0	0	3	0	0	0	0
1557	2	23	7	4	6	2	1	10	1	1	4	1	6	1					3	5			1		2	3	3	2	1	1	2	2	1	2	2	1	2	1	1	0	0	3	0	0	3	0	0	0	2
1558	2	21	3	2	1	2	1	1	2	1	3	1	6	1					3	5			7		2	3	3	3	4	3	4	4	4	4	3	3	4	2	1	2	2	2	2	0	2	1	2	1	2
1559	2	21	3	1	8	2	1	3	2	1	1	1	6	1					3	5			7		2	3	3	3	4	3	4	3	3	4	5	4	5	1	1	2	2	3	3	2	1	3	1	2	0
1560	1	23	3	3	1	2	1	10	3	2	2	7	1	0	6	4	1	3	3	5	1	2	7	7	2	2	2	2	2	2	2	3	3	3	2	3	4	1	1	0	2	2	2	3	3	0	3	1	2
1561	1	23	3	3	1	2	1	10	3	1	3	7	4	0	2	2	3		1	5	1	1	5	7	1	3	1	4	2	2	2	3	2	2	2	2	2	1	1	1	1	1	1	1	1	1	1	2	2
1562	2	26	3	4	18	2	1	10	3	1	1	1	6	1					3	1			7		2	3	3	3	3	3	3	3	3	3	3	3	3	2	2	2	2	3	2	0	2	2	2	2	1
1563	1	23	3	3	1	2	1	10	3	2	3	7	4	0	6	2	3		3	3	1	2	7	2	2	2	3	2	2	2	2	2	2	2	2	2	2	1	1	2	2	2	1	2	2	2	0	2	0
1564	1	23	3	3	1	2	1	10	3	1	3	7	4	0	1	2	3		3	5	1	1	5	6	2	2	2	2	2	2	2	2	2	2	2	3	3	1	1	1	1	1	1	1	1	1	1	2	2
1565	1	22	3	2	1	2	1	10	1	2	3	7	4	0	1	2	3		3	5	1	1	7	2	1	2	2	2	2	2	2	2	2	2	2	2	2	1	1	1	1	1	1	1	1	1	1	2	2
1566	1	23	3	2	1	3	2	10	3	2	3	7	4	0	2	2	1	3	1	1	1	1	7	7	1	1	1	4	4	4	4	4	4	4	4	4	4	3	3	3	3	3	3	3	3	3	3	3	3
1567	2	26	3	4	1	3	3	10	2	2	2	7	1	0	2	2	3		1	1	1	1	1	4	2	1	1	4	4	4	4	4	4	4	4	4	4	2	3	3	3	3	3	3	3	3	3	2	2
1568	2	22	3	3	1	2	1	10	1	1	3	6	4	0	3	4	1	2	1	1	1		2	3	2	3	2	2	3	3	2	3	3	2	5	2	2	1	1	2	2	3	3	2	1	2	2	2	1
1569	1	22	3	3	18	3	2	10	3	2	4	7	1	0	4	2	3		3	5	1	1	5	7	1	1	2	5	5	5	5	5	5	5	5	5	5	2	1	1	1	1	2	1	1	1	1	2	0
1570	2	25	3	4	1	2	1	10	3	1	2	8	4	1					2	1			7		1	3	3	2	1	1	1	2	3	1	2	4	4	3	3	0	2	2	1	1	0	3	3	0	1
1571	2	23	3	2	1	1	1	10	3	2	3	7	1	0	2	2	3		3	5	1	1	2	7	1	2	2	3	3	2	3	3	3	3	3	2	3	2	2	1	1	1	1	1	2	1	1	2	2
1572	1	26	3	4	18	2	1	10	1	2	2	5	1	0	5	4	1	3	1	3	1	1	7	2	2	2	3	1	2	3	2	2	4	3	4	4	5	1	1	1	3	2	1	1	1	1	2	2	1
1573	1	23	3	2	1	2	1	10	1	1	3	5	4	0	6	2	3		3	5	1	1	5	2	1	2	2	2	2	2	2	2	2	2	2	2	2	1	1	1	1	1	1	1	1	1	1	2	2
1574	2	25	3	4	1	2	1	10	3	2	1	7	4	0	6	4	1	5	1	3	1	2	7	7	2	2	1	2	3	4	4	5	4	5	4	5	5	0	2	3	3	3	3	3	3	3	3	1	1
1575	1	24	3	4	18	1	1	10	3	2	2	7	4	0	3	2	1	3	1	5	1	1	1	5	1	2	3	2	2	2	2	2	2	2	2	2	2	1	1	1	1	1	1	1	1	1	1	2	2
1576	2	22	3	3	1	2	1	10	3	2	2	8	2	1					3	1			2		2	2	2	2	5	4	3	3	3	3	3	4	4	1	2	2	2	3	2	2	2	2	2	1	1
1577	1	23	3	3	1	2	1	10	1	1	3	7	4	0	2	2	3		3	5	1	1	1	2	1	3	3	2	2	2	2	2	2	2	2	2	2	1	1	1	1	1	1	1	1	1	1	2	2
1578	2	24	3	3	1	2	1	10	3	2	2	7	4	0	6	4	1	3	2	3	1	2	2	2	2	2	2	2	2	2	2	2	2	2	2	2	2	1	1	1	1	1	1	1	1	1	1	1	2
1579	1	24	3	3	7	2	1	10	1	1	3	7	4	0	2	2	3		3	5	1	1	1	7	1	3	1	3	3	3	3	3	3	3	3	3	3	1	1	1	1	1	1	1	1	1	1	2	2
1580	2	23	3	3	18	2	1	10	1	2	1	7	4	0	4	3	1	3	1	5	1	1	2	1	1	2	2	3	3	5	4	4	4	2	3	2	1	1	2	2	2	2	3	3	3	3	3	1	1
1581	2	24	3	4	1	2	1	9	2	1	3	1	6	1					3	5			7		2	3	3	1	1	1	1	1	1	1	1	1	1	0	0	0	0	0	0	0	0	0	0	0	0
1582	1	22	3	2	1	2	1	10	2	1	3	1	6	1					3	5			1		2	3	3	4	3	2	2	1	1	4	1	2	3	1	1	1	0	1	1	1	1	1	0	2	2
1583	1	24	3	4	13	2	2	10	2	2	3	8	1	1					3	5			5		2	2	3	2	2	2	2	2	2	2	2	2	2	1	1	1	1	1	1	1	2	2	1	2	2
1584	1	25	3	4	7	2	2	10	2	2	3	8	1	1					3	5			4		2	1	2	1	1	1	1	1	1	1	1	1	1	0	0	0	0	0	0	0	0	0	0	0	2
1585	2	22	3	2	1	1	1	3	1	1	2	5	4	0	4	4	1	3	2	3	1	1	4	3	1	2	2	3	3	3	3	2	2	2	4	3	3	2	2	1	0	1	1	3	2	1	1	2	1
1586	1	22	3	4	8	1	1	1	3	1	3	6	4	0	3	3	1	3	2	3	1		1	3	1	1	2	2	2	2	2	2	2	2	2	2	2	1	1	1	2	1	2	1	1	1	1	2	1
1587	1	22	3	1	18	1	1	1	1	1	1	5	4	0	6	1	1	3	1	1	1	1	4	2	2	3	2	2	2	3	3	3	3	3	3	3	3	0	0	2	1	2	2	3	2	1	0	1	2
1588	1	23	3	3	7	2	2	7	2	2	3	5	2	0	2	4	1	4	2	3	1	1	2	3	2	2	2	3	2	3	2	2	3	2	3	3	3	1	1	1	2	1	2	2	1	3	2	1	0
1589	1	22	3	2	7	2	1	10	1	2	2	8	4	1					2	3			2		1	2	3	2	1	1	1	2	3	3	3	3	3	1	1	0	0	2	1	2	2	1	3	3	2
1590	2	23	7	2	9	2	1	10	1	1	3	1	4	1					3	5			1		2	3	3	5	1	1	1	1	1	5	1	5	1	0	0	0	0	0	0	0	0	0	0	3	0
1591	1	22	7	3	9	3	1	1	1	1	3	1	6	1					3	5			1		2	3	3	1	1	1	1	1	1	1	1	1	1	0	1	2	0	0	0	0	0	0	0	3	3
1592	1	20	7	1	1	1	2	2	3	2	4	8	6	1					3	5			1		2	3	3	4	5	1	3	4	3	4	4	4	2	1	2	0	3	2	1	2	0	3	3	2	1
1593	2	24	7	3	20	1	3	10	1	2	2	1	6	1					3	5			1		2	3	3	1	1	1	1	1	1	1	1	1	1	0	0	0	0	0	0	0	0	0	0	3	3
1594	1	22	7	2	1	3	1	6	3	1	3	3	1	0	1	2	1	4	3	5	1	2	1	8	2	3	3	1	1	1	1	1	1	1	1	1	1	0	0	0	0	0	0	0	0	0	0	0	0
1595	2	20	7	3	16	2	1	10	3	1	2	1	6	1					3	5			1		2	3	3	1	1	1	1	1	1	1	1	1	1	0	0	0	0	0	0	0	0	0	0	0	0
1596	2	22	3	2	16	2	1	10	1	1	1	1	6	1					2	5			4		1	3	3	4	4	4	5	4	3	4	4	5	5	2	3	3	3	0	3	2	1	3	3	1	3
1597	1	23	6	2	1	1	1	10	1	2	3	1	6	1					3	1			7		2	3	3	3	3	3	3	3	3	3	3	3	3	1	1	1	1	3	0	2	3	0	0	2	2
1598	1	21	6	3	1	1	1	1	1	1	2	1	6	1					3	5			1		2	3	3	2	2	1	1	3	3	3	2	2	2	0	1	0	2	3	0	0	3	1	1	2	2
1599	1	22	6	2	1	1	1	3	1	2	3	1	6	1					3	5			7		2	2	3	3	2	2	2	1	2	2	2	1	1	0	0	1	1	3	1	0	1	0	1	2	2
1600	1	22	6	2	1	2	1	3	2	1	4	1	6	1					3	5			1		2	3	3	2	2	1	1	2	2	1	2	1	1	0	0	0	0	3	0	2	3	0	0	0	0
1601	1	24	6	3	1	2	1	10	1	1	3	1	6	1					3	5			7		2	3	3	3	3	3	4	4	4	4	3	4	3	2	2	1	0	0	3	0	2	0	0	2	2
1602	1	23	6	2	1	1	1	10	1	1	2	1	6	1					2	5			5		2	3	3	3	2	1	3	2	1	3	4	3	1	1	2	1	2	1	0	2	2	1	2	2	1
1603	2	22	6	2	1	1	2	1	2	1	2	1	6	1					3	5			7		2	3	3	3	2	2	3	2	2	3	2	2	2	1	2	1	2	0	0	0	2	2	2	2	2
1604	1	23	6	2	1	1	1	10	2	1	3	1	6	1					3	5			7		2	3	3	1	1	1	1	1	2	2	1	2	2	0	1	0	0	1	1	0	1	1	1	0	0
1605	1	20	6	2	1	1	1	10	1	2	3	1	6	1					3	3			7		2	3	3	1	2	3	2	2	3	3	2	2	1	1	0	1	1	1	2	1	1	1	2	2	2
1606	2	22	6	4	1	2	2	10	2	1	3	1	6	1					3	5			1		2	3	3	3	1	2	1	2	2	2	2	2	2	0	0	0	0	0	0	0	1	0	0	2	2
1607	1	25	6	4	1	1	1	1	1	1	2	1	6	1					3	5			7		2	3	3	3	2	1	2	3	2	2	3	1	2	1	2	2	1	1	1	1	0	1	0	2	2
1608	2	22	6	2	1	1	1	10	1	1	2	1	6	1					3	1			7		2	3	3	4	4	3	4	3	3	4	3	4	5	2	2	2	1	1	2	2	0	3	2	1	3
1609	1	21	6	2	1	1	1	10	2	1	3	1	6	1					3	3			2		2	3	3	3	2	1	2	1	1	2	1	1	1	0	0	1	0	1	0	0	2	0	0	0	2
1610	1	20	6	2	1	3	1	10	2	1	3	4	3	1					1	5			2		2	3	3	3	2	1	1	2	2	1	3	1	1	0	0	0	2	3	0	1	3	0	0	0	0
1611	1	24	6	4	1	1	2	10	1	1	3	1	6	1					1	1			7		2	3	3	4	4	5	3	4	3	4	3	3	4	1	1	2	2	2	2	2	2	2	1	0	2
1612	2	22	6	3	1	1	1	10	1	1	1	1	6	1					3	5			1		2	3	3	4	5	5	5	5	3	5	5	5	5	3	3	3	3	3	3	3	0	3	3	3	3
1613	1	23	6	4	1	1	1	10	1	2	3	1	6	1					3	5			1		1	3	3	3	2	2	1	2	2	1	3	2	2	1	0	0	1	3	1	2	2	1	0	0	0
1614	1	21	6	1	1	2	1	10	1	1	2	7	1	0	1	2	1	3	1	5	1	1	7	2	1	2	3	2	3	1	3	1	1	2	2	1	3	3	2	2	1	1	2	3	1	2	2	2	3
1615	1	24	6	3	1	1	1	10	1	2	2	1	6	1					3	5			1		2	3	3	3	3	3	2	3	2	2	2	1	2	1	1	2	0	3	0	0	1	0	1	2	2
[truncated: 5,000 more columns]
